# Supplementary material for: (1R*,3′S*,4′R*)-4′-(4-Chloro­phen­yl)-3′-[(4-hy­droxy-2-oxo-1,2-dihydro­quinolin-3-yl)carbon­yl]-1′-methyl­spiro­[ace­naphthyl­ene-1,2′-pyrrolidin]-2-one
Source: Acta Crystallogr Sect E Struct Rep Online. 2011 Nov 19;67(Pt 12):o3376–7. doi: 10.1107/S1600536811048896 (PMC3239020; doi:10.1107/S1600536811048896)
Supplement: Supplementary file 1 [file e-67-o3376-sup1.cif]

##############################################################################
#                                                                            #
# This CIF contains the data in a paper accepted for publication in          #
# Acta Crystallographica Section E. It conforms to the requirements of       #
# Notes for Authors for Acta Crystallographica Section E, and has been       #
# peer reviewed under the auspices of the IUCr Commission on Journals.       #
#                                                                            #
# Full details of the Crystallographic Information File format               #
# are given in the paper "The Crystallographic Information File (CIF):       #
# a New Standard Archive File for Crystallography" by S. R. Hall, F. H.      #
# Allen and I. D. Brown [Acta Cryst. (1991), A47, 655-685].                  #
#                                                                            #
# The current version of the core CIF dictionary is obtainable from          #
# ftp://ftp.iucr.org/pub/cif_core.dic.                                       #
#                                                                            #
# Software is freely available for graphical display of the structure(s)     #
# in this CIF. For information consult the CIF software page                 #
# http://www.iucr.org/resources/cif/software.                                #
#                                                                            #
# This file may be used for bona fide research purposes within the           #
# scientific community so long as proper attribution is given to the journal # 
# article from which it was obtained.                                        #
#                                                                            #
##############################################################################
data_global
_audit_creation_method     SHELXL-97
_journal_date_recd_electronic     2011-09-28
_journal_date_accepted     2011-11-16
_journal_name_full     'Acta Crystallographica, Section E'
_journal_year     2011
_journal_volume     67
_journal_issue     12
_journal_page_first     o3376
_journal_page_last     o3377
_journal_paper_category     QO
_journal_coeditor_code     IM2325
_publ_contact_author_name     'Prof. D. Velmurugan'
_publ_contact_author_address
;   Centre of Advanced Study in Crystallography and Biophysics
    University of Madras
    Guindy Campus
    Chennai 600 025
    India
;
_publ_contact_author_email     'shirai2011@gmail.com'
_publ_contact_author_fax     '+9144 22352494'
_publ_contact_author_phone     '+9144 22300122'
_publ_section_title
;\
(1<i>R</i>*,3'<i>S</i>*,4'<i>R</i>*)-4'-(4-Chlorophenyl)-3'-[(4-hydroxy-2-oxo-\
1,2-dihydroquinolin-3-yl)carbonyl]-1'-methylspiro[acenaphthylene-1,2'-\
pyrrolidin]-2-one
;
loop_
    _publ_author_name
    _publ_author_address
    'K. N. Vennila'
;
Centre of Advanced Study in Crystallography and Biophysics
University of Madras
Guindy Campus
Chennai 600 025
India
;
    'M. Sankaran'
;
School of Chemical Sciences
Bharathiar University
Coimbatore 641 046
India
;
    'P. S. Mohan'
;
School of Chemical Sciences
Bharathiar University
Coimbatore 641 046
India
;
    'D. Velmurugan'
;
Centre of Advanced Study in Crystallography and Biophysics
University of Madras
Guindy Campus
Chennai 600 025
India
;
data_I
_audit_creation_method     SHELXL-97
_chemical_name_systematic
;
(1<i>R</i>*,3'<i>S</i>*,4'<i>R</i>*)-4'-(4-Chlorophenyl)-3'-[(4-hydroxy-2-oxo-
1,2-dihydroquinolin-3-yl)carbonyl]-1'-methylspiro[acenaphthylene-1,2'-
pyrrolidin]-2-one
;
_chemical_name_common
;
;
_chemical_formula_moiety     'C32 H23 Cl N2 O4'
_chemical_formula_sum     'C32 H23 Cl N2 O4'
_chemical_formula_iupac     'C32 H23 Cl N2 O4'
_chemical_formula_weight     534.97
_chemical_melting_point     ?
_symmetry_cell_setting     triclinic
_symmetry_space_group_name_H-M     'P -1'
_symmetry_space_group_name_Hall     '-P 1'
loop_
    _symmetry_equiv_pos_as_xyz
    'x, y, z'
    '-x, -y, -z'
_cell_length_a     10.7447(7)
_cell_length_b     14.1678(9)
_cell_length_c     18.3858(11)
_cell_angle_alpha     101.328(3)
_cell_angle_beta     91.945(3)
_cell_angle_gamma     105.388(3)
_cell_volume     2635.0(3)
_cell_formula_units_Z     4
_cell_measurement_reflns_used     ?
_cell_measurement_theta_min     1.1
_cell_measurement_theta_max     28.4
_cell_measurement_temperature     293(2)
_exptl_crystal_description     block
_exptl_crystal_colour     colorless
_exptl_crystal_size_max     0.25
_exptl_crystal_size_mid     0.24
_exptl_crystal_size_min     0.21
_exptl_crystal_density_diffrn     1.349
_exptl_crystal_density_meas     ?
_exptl_crystal_density_method     'not measured'
_exptl_crystal_F_000     1112
_exptl_absorpt_coefficient_mu     0.187
_exptl_absorpt_correction_type     multi-scan
_exptl_absorpt_process_details     '(SADABS; Bruker, 2008)'
_exptl_absorpt_correction_T_min     0.954
_exptl_absorpt_correction_T_max     0.961
_exptl_special_details
;
;
_diffrn_ambient_temperature     293(2)
_diffrn_radiation_type     MoK\a
_diffrn_radiation_wavelength     0.71073
_diffrn_radiation_source     'fine-focus sealed tube'
_diffrn_radiation_monochromator     graphite
_diffrn_measurement_device_type     'Bruker SMART APEXII area-detector'
_diffrn_measurement_method     '\w and \f scans'
_diffrn_detector_area_resol_mean     ?
_diffrn_reflns_number     47617
_diffrn_reflns_av_R_equivalents     0.0289
_diffrn_reflns_av_sigmaI/netI     0.0375
_diffrn_reflns_theta_min     1.13
_diffrn_reflns_theta_max     28.43
_diffrn_reflns_theta_full     28.43
_diffrn_measured_fraction_theta_max     0.988
_diffrn_measured_fraction_theta_full     0.988
_diffrn_reflns_limit_h_min     -14
_diffrn_reflns_limit_h_max     14
_diffrn_reflns_limit_k_min     -18
_diffrn_reflns_limit_k_max     18
_diffrn_reflns_limit_l_min     -24
_diffrn_reflns_limit_l_max     24
_diffrn_standards_number     ?
_diffrn_standards_interval_count     ?
_diffrn_standards_interval_time     ?
_diffrn_standards_decay_%     ?
_refine_special_details
;
 Refinement of F^2^ against ALL reflections.  The weighted R-factor wR and
 goodness of fit S are based on F^2^, conventional R-factors R are based
 on F, with F set to zero for negative F^2^. The threshold expression of
 F^2^ > 2\s(F^2^) is used only for calculating R-factors(gt) etc. and is
 not relevant to the choice of reflections for refinement.  R-factors based
 on F^2^ are statistically about twice as large as those based on F, and R-
 factors based on ALL data will be even larger.
;
_reflns_number_total     13107
_reflns_number_gt     6910
_reflns_threshold_expression     I>2\s(I)
_refine_ls_structure_factor_coef     Fsqd
_refine_ls_matrix_type     full
_refine_ls_R_factor_all     0.1061
_refine_ls_R_factor_gt     0.0468
_refine_ls_wR_factor_gt     0.1198
_refine_ls_wR_factor_ref     0.1513
_refine_ls_goodness_of_fit_ref     0.943
_refine_ls_restrained_S_all     0.943
_refine_ls_number_reflns     13107
_refine_ls_number_parameters     705
_refine_ls_number_restraints     0
_refine_ls_hydrogen_treatment     constr
_refine_ls_weighting_scheme     calc
_refine_ls_weighting_details
         'calc w=1/[\s^2^(Fo^2^)+(0.0696P)^2^+0.5485P] where P=(Fo^2^+2Fc^2^)/3'
_atom_sites_solution_hydrogens     geom
_atom_sites_solution_primary     direct
_atom_sites_solution_secondary     difmap
_refine_ls_shift/su_max     0.001
_refine_ls_shift/su_mean     0.000
_refine_diff_density_max     0.338
_refine_diff_density_min     -0.423
_refine_ls_extinction_method     none
_refine_ls_extinction_coef     ?
loop_
    _atom_type_symbol
    _atom_type_description
    _atom_type_scat_dispersion_real
    _atom_type_scat_dispersion_imag
    _atom_type_scat_source
    'C' 'C' 0.0033 0.0016
                         'International Tables Vol C Tables 4.2.6.8 and 6.1.1.4'
    'H' 'H' 0.0000 0.0000
                         'International Tables Vol C Tables 4.2.6.8 and 6.1.1.4'
    'N' 'N' 0.0061 0.0033
                         'International Tables Vol C Tables 4.2.6.8 and 6.1.1.4'
    'O' 'O' 0.0106 0.0060
                         'International Tables Vol C Tables 4.2.6.8 and 6.1.1.4'
    'Cl' 'Cl' 0.1484 0.1585
                         'International Tables Vol C Tables 4.2.6.8 and 6.1.1.4'
_computing_data_collection     'APEX2 (Bruker, 2008)'
_computing_cell_refinement     'SAINT (Bruker, 2008)'
_computing_data_reduction     'SAINT (Bruker, 2008)'
_computing_structure_solution     'SHELXS97 (Sheldrick, 2008)'
_computing_structure_refinement     'SHELXL97 (Sheldrick, 2008)'
_computing_molecular_graphics     'ORTEP-3 (Farrugia, 1997)'
_computing_publication_material     'PLATON (Spek, 2009)'
loop_
    _atom_site_type_symbol
    _atom_site_label
    _atom_site_fract_x
    _atom_site_fract_y
    _atom_site_fract_z
    _atom_site_U_iso_or_equiv
    _atom_site_adp_type
    _atom_site_calc_flag
    _atom_site_refinement_flags
    _atom_site_occupancy
    _atom_site_symmetry_multiplicity
    _atom_site_disorder_assembly
    _atom_site_disorder_group
    C C32A 0.6670(3) 0.5141(2) 0.49180(15) 0.0904(7) Uani d . 1 1 . .
    H H32A 0.6027 0.5419 0.4738 0.136 Uiso calc R 1 1 . .
    H H32B 0.6859 0.5390 0.5446 0.136 Uiso calc R 1 1 . .
    H H32C 0.6346 0.4424 0.4814 0.136 Uiso calc R 1 1 . .
    C C32 -0.3307(3) 1.03417(17) 0.05072(15) 0.0930(8) Uani d . 1 1 . .
    H H32D -0.3804 1.0182 0.0913 0.139 Uiso calc R 1 1 . .
    H H32E -0.3883 1.0250 0.0072 0.139 Uiso calc R 1 1 . .
    H H32F -0.2789 1.1026 0.0639 0.139 Uiso calc R 1 1 . .
    Cl Cl1 0.94664(7) 0.60486(5) 0.03472(3) 0.0873(2) Uani d . 1 1 . .
    O O2A 0.98837(13) 0.87799(9) 0.44141(7) 0.0621(3) Uani d . 1 1 . .
    N N1A 1.13187(16) 0.96189(11) 0.53970(9) 0.0581(4) Uani d . 1 1 . .
    H H1A 1.0984 1.0111 0.5423 0.070 Uiso calc R 1 1 . .
    C C26A 0.90685(19) 0.56594(14) 0.27100(11) 0.0559(5) Uani d . 1 1 . .
    C C9A 1.08106(18) 0.87937(14) 0.48428(10) 0.0521(4) Uani d . 1 1 . .
    C C5A 1.2322(2) 0.97268(15) 0.59168(11) 0.0604(5) Uani d . 1 1 . .
    C C8A 1.14086(18) 0.79780(14) 0.47957(10) 0.0557(5) Uani d . 1 1 . .
    O O1A 1.31369(16) 0.74260(13) 0.52380(11) 0.1010(6) Uani d . 1 1 . .
    H H1' 1.2771 0.6936 0.4911 0.151 Uiso calc R 1 1 . .
    C C12A 0.89913(19) 0.55895(14) 0.35147(11) 0.0567(5) Uani d . 1 1 . .
    H H12A 0.9588 0.5212 0.3630 0.068 Uiso calc R 1 1 . .
    C C17A 0.8743(2) 0.76707(15) 0.58762(12) 0.0643(5) Uani d . 1 1 . .
    C C11A 0.93974(18) 0.66263(13) 0.40624(10) 0.0523(4) Uani d . 1 1 . .
    H H11A 0.9196 0.7124 0.3811 0.063 Uiso calc R 1 1 . .
    N N2A 0.78450(17) 0.54291(12) 0.45484(9) 0.0647(4) Uani d . 1 1 . .
    O O3A 1.14633(15) 0.63588(11) 0.42387(9) 0.0781(4) Uani d . 1 1 . .
    C C1OA 1.08172(19) 0.69753(15) 0.43389(10) 0.0568(5) Uani d . 1 1 . .
    C C18A 0.9147(2) 0.68525(15) 0.55090(11) 0.0612(5) Uani d . 1 1 . .
    C C29A 0.9307(2) 0.58683(15) 0.12507(11) 0.0632(5) Uani d . 1 1 . .
    C C30A 0.8217(2) 0.59724(16) 0.15805(11) 0.0657(5) Uani d . 1 1 . .
    H H30A 0.7555 0.6109 0.1316 0.079 Uiso calc R 1 1 . .
    C C16A 0.7811(2) 0.78996(16) 0.54437(13) 0.0677(6) Uani d . 1 1 . .
    C C6A 1.2965(2) 0.89865(16) 0.58606(12) 0.0670(5) Uani d . 1 1 . .
    O O4A 0.68516(16) 0.71479(13) 0.41899(10) 0.0881(5) Uani d . 1 1 . .
    C C7A 1.2507(2) 0.81183(16) 0.52715(13) 0.0675(6) Uani d . 1 1 . .
    C C14A 0.85067(19) 0.65057(14) 0.47205(11) 0.0567(5) Uani d . 1 1 . .
    C C31A 0.8106(2) 0.58739(16) 0.23095(11) 0.0644(5) Uani d . 1 1 . .
    H H31A 0.7368 0.5954 0.2535 0.077 Uiso calc R 1 1 . .
    C C28A 1.0268(2) 0.56482(17) 0.16250(13) 0.0740(6) Uani d . 1 1 . .
    H H28A 1.1004 0.5574 0.1395 0.089 Uiso calc R 1 1 . .
    C C13A 0.7675(2) 0.50945(15) 0.37431(11) 0.0666(5) Uani d . 1 1 . .
    H H13A 0.6998 0.5319 0.3527 0.080 Uiso calc R 1 1 . .
    H H13B 0.7467 0.4370 0.3597 0.080 Uiso calc R 1 1 . .
    C C21A 1.0150(3) 0.7865(2) 0.69607(13) 0.0876(8) Uani d . 1 1 . .
    H H21A 1.0519 0.8202 0.7437 0.105 Uiso calc R 1 1 . .
    C C22A 0.9232(3) 0.82072(17) 0.66006(13) 0.0769(7) Uani d . 1 1 . .
    C C4A 1.2686(2) 1.05653(17) 0.65045(13) 0.0787(6) Uani d . 1 1 . .
    H H4A 1.2271 1.1069 0.6538 0.094 Uiso calc R 1 1 . .
    C C19A 1.0008(2) 0.65235(18) 0.58867(12) 0.0748(6) Uani d . 1 1 . .
    H H19A 1.0264 0.5964 0.5666 0.090 Uiso calc R 1 1 . .
    C C15A 0.7589(2) 0.71995(16) 0.47137(13) 0.0652(5) Uani d . 1 1 . .
    C C27A 1.0143(2) 0.55366(17) 0.23487(13) 0.0702(6) Uani d . 1 1 . .
    H H27A 1.0796 0.5375 0.2601 0.084 Uiso calc R 1 1 . .
    C C1A 1.3969(2) 0.9090(2) 0.64031(16) 0.0923(8) Uani d . 1 1 . .
    H H1A2 1.4413 0.8604 0.6368 0.111 Uiso calc R 1 1 . .
    C C20A 1.0499(3) 0.7049(2) 0.66176(14) 0.0872(7) Uani d . 1 1 . .
    H H20A 1.1086 0.6825 0.6875 0.105 Uiso calc R 1 1 . .
    C C3A 1.3662(3) 1.0638(2) 0.70312(15) 0.0955(8) Uani d . 1 1 . .
    H H3A 1.3899 1.1191 0.7427 0.115 Uiso calc R 1 1 . .
    C C23A 0.8727(3) 0.9022(2) 0.68673(17) 0.1026(9) Uani d . 1 1 . .
    H H23A 0.9018 0.9413 0.7342 0.123 Uiso calc R 1 1 . .
    C C25A 0.7329(3) 0.8694(2) 0.57250(17) 0.0915(8) Uani d . 1 1 . .
    H H25A 0.6703 0.8855 0.5450 0.110 Uiso calc R 1 1 . .
    C C24A 0.7822(3) 0.9249(2) 0.64444(19) 0.1076(10) Uani d . 1 1 . .
    H H24A 0.7521 0.9795 0.6641 0.129 Uiso calc R 1 1 . .
    C C2A 1.4297(3) 0.9902(2) 0.69825(17) 0.1034(9) Uani d . 1 1 . .
    H H2A 1.4951 0.9960 0.7347 0.124 Uiso calc R 1 1 . .
    Cl Cl2 0.25579(8) 0.80531(6) 0.29088(5) 0.1130(3) Uani d . 1 1 . .
    N N1 -0.42346(14) 0.50306(10) -0.08849(8) 0.0506(4) Uani d . 1 1 . .
    H H1 -0.4758 0.4639 -0.0658 0.061 Uiso calc R 1 1 . .
    O O2 -0.37887(13) 0.61898(9) 0.01806(7) 0.0578(3) Uani d . 1 1 . .
    O O3 -0.07709(15) 0.79248(11) -0.07932(8) 0.0808(5) Uani d . 1 1 . .
    C C5 -0.41599(17) 0.46781(13) -0.16319(9) 0.0460(4) Uani d . 1 1 . .
    C C9 -0.35533(17) 0.59417(12) -0.04758(10) 0.0481(4) Uani d . 1 1 . .
    C C8 -0.25698(18) 0.65483(13) -0.08473(10) 0.0506(4) Uani d . 1 1 . .
    O O1 -0.15440(15) 0.66688(11) -0.19654(8) 0.0807(5) Uani d . 1 1 . .
    H H1B -0.1102 0.7184 -0.1688 0.121 Uiso calc R 1 1 . .
    C C6 -0.32825(17) 0.52679(13) -0.20136(9) 0.0493(4) Uani d . 1 1 . .
    C C7 -0.24411(18) 0.61846(14) -0.15949(10) 0.0538(5) Uani d . 1 1 . .
    C C4 -0.49435(19) 0.37465(14) -0.20066(10) 0.0562(5) Uani d . 1 1 . .
    H H4 -0.5502 0.3335 -0.1750 0.067 Uiso calc R 1 1 . .
    C C10 -0.1715(2) 0.75270(13) -0.04774(11) 0.0590(5) Uani d . 1 1 . .
    N N2 -0.24693(19) 0.96878(12) 0.03526(10) 0.0697(5) Uani d . 1 1 . .
    O O4 -0.42244(19) 0.83028(12) 0.12114(9) 0.0954(5) Uani d . 1 1 . .
    C C11 -0.19975(19) 0.81221(13) 0.02461(10) 0.0582(5) Uani d . 1 1 . .
    H H11 -0.2278 0.7670 0.0587 0.070 Uiso calc R 1 1 . .
    C C14 -0.3108(2) 0.86168(13) 0.00994(11) 0.0610(5) Uani d . 1 1 . .
    C C1 -0.3245(2) 0.49299(16) -0.27839(10) 0.0614(5) Uani d . 1 1 . .
    H H1C -0.2665 0.5320 -0.3045 0.074 Uiso calc R 1 1 . .
    C C17 -0.5047(2) 0.77782(14) -0.07059(13) 0.0663(6) Uani d . 1 1 . .
    C C12 -0.0837(2) 0.90038(14) 0.06385(11) 0.0654(5) Uani d . 1 1 . .
    H H12 -0.0290 0.9230 0.0256 0.078 Uiso calc R 1 1 . .
    C C26 0.0001(2) 0.87571(14) 0.12084(11) 0.0619(5) Uani d . 1 1 . .
    C C3 -0.4885(2) 0.34408(16) -0.27551(11) 0.0635(5) Uani d . 1 1 . .
    H H3 -0.5415 0.2821 -0.3006 0.076 Uiso calc R 1 1 . .
    C C16 -0.5415(2) 0.76553(14) -0.00030(13) 0.0705(6) Uani d . 1 1 . .
    C C15 -0.4288(2) 0.81839(15) 0.05396(13) 0.0706(6) Uani d . 1 1 . .
    C C2 -0.4049(2) 0.40392(17) -0.31465(11) 0.0664(5) Uani d . 1 1 . .
    H H2 -0.4041 0.3829 -0.3658 0.080 Uiso calc R 1 1 . .
    C C29 0.1581(2) 0.83325(16) 0.22557(14) 0.0750(6) Uani d . 1 1 . .
    C C18 -0.3755(2) 0.83578(14) -0.06875(11) 0.0621(5) Uani d . 1 1 . .
    C C13 -0.1477(2) 0.98141(15) 0.09448(12) 0.0738(6) Uani d . 1 1 . .
    H H13C -0.1853 0.9710 0.1405 0.089 Uiso calc R 1 1 . .
    H H13D -0.0865 1.0475 0.1032 0.089 Uiso calc R 1 1 . .
    C C27 -0.0457(2) 0.85014(16) 0.18572(12) 0.0702(6) Uani d . 1 1 . .
    H H27 -0.1316 0.8463 0.1942 0.084 Uiso calc R 1 1 . .
    C C28 0.0328(2) 0.83013(17) 0.23821(14) 0.0768(6) Uani d . 1 1 . .
    H H28 0.0005 0.8146 0.2820 0.092 Uiso calc R 1 1 . .
    C C19 -0.3316(2) 0.85706(17) -0.13402(13) 0.0747(6) Uani d . 1 1 . .
    H H19 -0.2481 0.8976 -0.1347 0.090 Uiso calc R 1 1 . .
    C C22 -0.5882(2) 0.73713(17) -0.13616(15) 0.0816(7) Uani d . 1 1 . .
    C C30 0.2068(2) 0.85833(18) 0.16231(16) 0.0833(7) Uani d . 1 1 . .
    H H30 0.2926 0.8613 0.1542 0.100 Uiso calc R 1 1 . .
    C C20 -0.4139(3) 0.8171(2) -0.20033(14) 0.0934(8) Uani d . 1 1 . .
    H H20 -0.3828 0.8313 -0.2447 0.112 Uiso calc R 1 1 . .
    C C31 0.1282(2) 0.87937(17) 0.11031(14) 0.0782(7) Uani d . 1 1 . .
    H H31 0.1620 0.8964 0.0672 0.094 Uiso calc R 1 1 . .
    C C25 -0.6667(3) 0.70967(18) 0.00608(18) 0.0930(9) Uani d . 1 1 . .
    H H25 -0.6943 0.7000 0.0522 0.112 Uiso calc R 1 1 . .
    C C24 -0.7497(3) 0.6685(2) -0.0592(2) 0.1082(10) Uani d . 1 1 . .
    H H24 -0.8336 0.6309 -0.0557 0.130 Uiso calc R 1 1 . .
    C C23 -0.7139(3) 0.6808(2) -0.1272(2) 0.1065(9) Uani d . 1 1 . .
    H H23 -0.7733 0.6516 -0.1687 0.128 Uiso calc R 1 1 . .
    C C21 -0.5373(3) 0.7586(2) -0.20198(16) 0.0985(8) Uani d . 1 1 . .
    H H21 -0.5881 0.7327 -0.2471 0.118 Uiso calc R 1 1 . .
loop_
    _atom_site_aniso_label
    _atom_site_aniso_U_11
    _atom_site_aniso_U_22
    _atom_site_aniso_U_33
    _atom_site_aniso_U_12
    _atom_site_aniso_U_13
    _atom_site_aniso_U_23
    C32A 0.0926(18) 0.0802(17) 0.0974(18) 0.0097(14) 0.0261(15) 0.0334(14)
    C32 0.118(2) 0.0471(13) 0.110(2) 0.0209(13) 0.0116(16) 0.0110(13)
    Cl1 0.1231(5) 0.0841(4) 0.0700(4) 0.0476(4) 0.0330(3) 0.0220(3)
    O2A 0.0723(9) 0.0502(8) 0.0663(9) 0.0224(7) -0.0062(7) 0.0126(6)
    N1A 0.0671(10) 0.0449(9) 0.0631(10) 0.0162(8) -0.0005(8) 0.0136(8)
    C26A 0.0662(12) 0.0434(10) 0.0591(12) 0.0203(9) 0.0036(9) 0.0066(8)
    C9A 0.0557(11) 0.0468(11) 0.0559(11) 0.0126(9) 0.0083(9) 0.0178(9)
    C5A 0.0642(13) 0.0516(11) 0.0614(12) 0.0058(10) 0.0009(10) 0.0173(9)
    C8A 0.0556(11) 0.0514(11) 0.0631(12) 0.0188(9) 0.0062(9) 0.0137(9)
    O1A 0.0820(11) 0.0842(12) 0.1344(15) 0.0466(10) -0.0283(10) -0.0082(11)
    C12A 0.0648(12) 0.0447(10) 0.0625(12) 0.0194(9) 0.0018(9) 0.0110(9)
    C17A 0.0762(14) 0.0562(12) 0.0611(13) 0.0121(11) 0.0249(11) 0.0190(10)
    C11A 0.0623(12) 0.0446(10) 0.0544(11) 0.0200(9) 0.0053(9) 0.0137(8)
    N2A 0.0746(11) 0.0531(10) 0.0670(11) 0.0132(8) 0.0123(9) 0.0195(8)
    O3A 0.0756(10) 0.0684(10) 0.0934(11) 0.0391(8) -0.0030(8) 0.0004(8)
    C1OA 0.0643(12) 0.0550(12) 0.0570(11) 0.0251(10) 0.0070(9) 0.0140(9)
    C18A 0.0742(13) 0.0562(12) 0.0562(12) 0.0173(10) 0.0133(10) 0.0191(9)
    C29A 0.0816(15) 0.0504(11) 0.0605(12) 0.0258(10) 0.0139(11) 0.0070(9)
    C30A 0.0763(14) 0.0692(14) 0.0605(13) 0.0348(11) 0.0078(10) 0.0145(10)
    C16A 0.0732(14) 0.0579(12) 0.0780(15) 0.0217(11) 0.0308(12) 0.0198(11)
    C6A 0.0605(13) 0.0599(13) 0.0774(14) 0.0123(10) -0.0063(11) 0.0154(11)
    O4A 0.0816(11) 0.0924(12) 0.0990(12) 0.0401(9) -0.0063(10) 0.0212(10)
    C7A 0.0581(12) 0.0618(13) 0.0844(15) 0.0225(10) 0.0011(11) 0.0130(11)
    C14A 0.0650(12) 0.0486(11) 0.0599(12) 0.0196(9) 0.0066(9) 0.0144(9)
    C31A 0.0691(13) 0.0711(14) 0.0627(13) 0.0348(11) 0.0124(10) 0.0151(10)
    C28A 0.0766(15) 0.0765(15) 0.0785(15) 0.0367(12) 0.0235(12) 0.0151(12)
    C13A 0.0742(14) 0.0529(12) 0.0706(14) 0.0131(10) 0.0029(11) 0.0152(10)
    C21A 0.109(2) 0.0867(19) 0.0549(14) -0.0004(16) 0.0100(13) 0.0230(13)
    C22A 0.0988(18) 0.0615(14) 0.0623(14) 0.0055(13) 0.0302(13) 0.0133(11)
    C4A 0.0942(17) 0.0582(13) 0.0764(15) 0.0141(12) -0.0101(13) 0.0100(11)
    C19A 0.0951(17) 0.0732(15) 0.0628(14) 0.0263(13) 0.0058(12) 0.0263(11)
    C15A 0.0617(13) 0.0621(13) 0.0771(15) 0.0200(10) 0.0135(11) 0.0223(11)
    C27A 0.0682(14) 0.0758(15) 0.0742(15) 0.0342(12) 0.0066(11) 0.0143(11)
    C1A 0.0781(16) 0.0748(17) 0.116(2) 0.0172(13) -0.0285(15) 0.0131(15)
    C20A 0.1026(19) 0.0931(19) 0.0667(16) 0.0186(16) -0.0004(13) 0.0323(14)
    C3A 0.115(2) 0.0696(16) 0.0849(18) 0.0073(15) -0.0279(16) 0.0075(13)
    C23A 0.140(3) 0.0757(18) 0.0818(19) 0.0149(18) 0.0422(18) 0.0064(15)
    C25A 0.0987(19) 0.0784(17) 0.111(2) 0.0388(15) 0.0459(16) 0.0272(16)
    C24A 0.144(3) 0.0759(19) 0.108(2) 0.0412(19) 0.059(2) 0.0086(17)
    C2A 0.103(2) 0.0806(19) 0.110(2) 0.0097(16) -0.0458(17) 0.0129(16)
    Cl2 0.0988(5) 0.0935(5) 0.1547(7) 0.0314(4) -0.0086(5) 0.0419(5)
    N1 0.0632(9) 0.0367(8) 0.0464(8) 0.0014(7) 0.0169(7) 0.0107(6)
    O2 0.0763(9) 0.0396(7) 0.0488(7) 0.0001(6) 0.0227(6) 0.0079(5)
    O3 0.0855(10) 0.0558(9) 0.0830(10) -0.0116(8) 0.0347(8) 0.0110(7)
    C5 0.0508(10) 0.0422(9) 0.0467(10) 0.0144(8) 0.0083(8) 0.0110(8)
    C9 0.0592(11) 0.0365(9) 0.0474(10) 0.0079(8) 0.0133(8) 0.0122(8)
    C8 0.0608(11) 0.0374(9) 0.0518(10) 0.0059(8) 0.0170(9) 0.0140(8)
    O1 0.0915(11) 0.0686(9) 0.0683(9) -0.0065(8) 0.0397(8) 0.0169(7)
    C6 0.0544(11) 0.0495(10) 0.0461(10) 0.0147(9) 0.0113(8) 0.0133(8)
    C7 0.0615(11) 0.0479(10) 0.0543(11) 0.0108(9) 0.0209(9) 0.0197(9)
    C4 0.0612(12) 0.0478(11) 0.0564(12) 0.0114(9) 0.0093(9) 0.0083(9)
    C10 0.0698(13) 0.0412(10) 0.0617(12) 0.0023(9) 0.0176(10) 0.0171(9)
    N2 0.0933(13) 0.0366(9) 0.0729(11) 0.0065(9) 0.0077(10) 0.0124(8)
    O4 0.1378(15) 0.0746(11) 0.0686(11) 0.0164(10) 0.0414(10) 0.0156(8)
    C11 0.0752(13) 0.0360(9) 0.0570(11) 0.0003(9) 0.0151(10) 0.0139(8)
    C14 0.0794(14) 0.0360(10) 0.0614(12) 0.0031(9) 0.0177(10) 0.0122(8)
    C1 0.0664(13) 0.0703(14) 0.0494(11) 0.0179(11) 0.0143(9) 0.0174(10)
    C17 0.0747(14) 0.0409(10) 0.0804(15) 0.0121(10) 0.0217(12) 0.0093(10)
    C12 0.0824(14) 0.0388(10) 0.0637(12) -0.0037(10) 0.0146(11) 0.0117(9)
    C26 0.0716(14) 0.0370(10) 0.0655(13) -0.0014(9) 0.0144(10) 0.0051(9)
    C3 0.0696(13) 0.0581(12) 0.0567(12) 0.0169(10) 0.0027(10) -0.0004(10)
    C16 0.0788(15) 0.0378(10) 0.0905(16) 0.0100(10) 0.0313(13) 0.0078(10)
    C15 0.1028(17) 0.0433(11) 0.0695(14) 0.0213(11) 0.0354(13) 0.0149(10)
    C2 0.0727(14) 0.0775(15) 0.0465(11) 0.0233(12) 0.0063(10) 0.0039(10)
    C29 0.0734(15) 0.0498(12) 0.0979(18) 0.0138(11) 0.0048(13) 0.0119(12)
    C18 0.0735(14) 0.0428(10) 0.0664(13) 0.0075(10) 0.0147(10) 0.0135(9)
    C13 0.1017(17) 0.0371(10) 0.0706(14) 0.0009(11) 0.0072(13) 0.0083(10)
    C27 0.0717(14) 0.0623(13) 0.0808(15) 0.0152(11) 0.0207(12) 0.0273(11)
    C28 0.0837(16) 0.0668(14) 0.0847(16) 0.0172(12) 0.0163(13) 0.0314(12)
    C19 0.0835(15) 0.0653(14) 0.0730(15) 0.0081(12) 0.0142(12) 0.0255(11)
    C22 0.0813(17) 0.0539(13) 0.0967(19) 0.0099(12) 0.0047(14) -0.0015(13)
    C30 0.0667(15) 0.0714(16) 0.0969(19) 0.0095(12) 0.0137(14) -0.0047(14)
    C20 0.111(2) 0.096(2) 0.0705(17) 0.0189(17) 0.0093(15) 0.0260(14)
    C31 0.0791(16) 0.0631(14) 0.0725(15) -0.0052(12) 0.0193(13) -0.0002(11)
    C25 0.0989(19) 0.0519(13) 0.127(2) 0.0150(13) 0.0582(18) 0.0150(14)
    C24 0.0811(19) 0.0586(16) 0.159(3) -0.0052(13) 0.029(2) -0.0060(18)
    C23 0.0848(19) 0.0738(18) 0.137(3) 0.0020(15) 0.0116(18) -0.0076(17)
    C21 0.106(2) 0.094(2) 0.0838(19) 0.0171(17) -0.0022(16) 0.0084(15)
_geom_special_details
;
 All s.u.'s (except the s.u. in the dihedral angle between two l.s. planes)
 are estimated using the full covariance matrix.  The cell s.u.'s are taken
 into account individually in the estimation of s.u.'s in distances, angles
 and torsion angles; correlations between s.u.'s in cell parameters are only
 used when they are defined by crystal symmetry.  An approximate (isotropic)
 treatment of cell s.u.'s is used for estimating s.u.'s involving l.s. planes.
;
loop_
    _geom_bond_atom_site_label_1
    _geom_bond_atom_site_label_2
    _geom_bond_site_symmetry_2
    _geom_bond_distance
    _geom_bond_publ_flag
    C32A N2A . 1.455(3) ?
    C32A H32A . 0.9600 ?
    C32A H32B . 0.9600 ?
    C32A H32C . 0.9600 ?
    C32 N2 . 1.451(3) ?
    C32 H32D . 0.9600 ?
    C32 H32E . 0.9600 ?
    C32 H32F . 0.9600 ?
    Cl1 C29A . 1.737(2) ?
    O2A C9A . 1.242(2) ?
    N1A C9A . 1.363(2) ?
    N1A C5A . 1.372(2) ?
    N1A H1A . 0.8600 ?
    C26A C31A . 1.381(3) ?
    C26A C27A . 1.385(3) ?
    C26A C12A . 1.506(3) ?
    C9A C8A . 1.454(3) ?
    C5A C6A . 1.391(3) ?
    C5A C4A . 1.397(3) ?
    C8A C7A . 1.391(3) ?
    C8A C1OA . 1.464(3) ?
    O1A C7A . 1.325(2) ?
    O1A H1' . 0.8200 ?
    C12A C13A . 1.516(3) ?
    C12A C11A . 1.553(3) ?
    C12A H12A . 0.9800 ?
    C17A C18A . 1.403(3) ?
    C17A C22A . 1.404(3) ?
    C17A C16A . 1.400(3) ?
    C11A C1OA . 1.509(3) ?
    C11A C14A . 1.576(3) ?
    C11A H11A . 0.9800 ?
    N2A C13A . 1.453(3) ?
    N2A C14A . 1.467(2) ?
    O3A C1OA . 1.243(2) ?
    C18A C19A . 1.366(3) ?
    C18A C14A . 1.513(3) ?
    C29A C30A . 1.366(3) ?
    C29A C28A . 1.358(3) ?
    C30A C31A . 1.381(3) ?
    C30A H30A . 0.9300 ?
    C16A C25A . 1.378(3) ?
    C16A C15A . 1.474(3) ?
    C6A C1A . 1.402(3) ?
    C6A C7A . 1.431(3) ?
    O4A C15A . 1.205(2) ?
    C14A C15A . 1.567(3) ?
    C31A H31A . 0.9300 ?
    C28A C27A . 1.377(3) ?
    C28A H28A . 0.9300 ?
    C13A H13A . 0.9700 ?
    C13A H13B . 0.9700 ?
    C21A C20A . 1.356(4) ?
    C21A C22A . 1.407(4) ?
    C21A H21A . 0.9300 ?
    C22A C23A . 1.412(4) ?
    C4A C3A . 1.372(3) ?
    C4A H4A . 0.9300 ?
    C19A C20A . 1.410(3) ?
    C19A H19A . 0.9300 ?
    C27A H27A . 0.9300 ?
    C1A C2A . 1.364(4) ?
    C1A H1A2 . 0.9300 ?
    C20A H20A . 0.9300 ?
    C3A C2A . 1.380(4) ?
    C3A H3A . 0.9300 ?
    C23A C24A . 1.366(4) ?
    C23A H23A . 0.9300 ?
    C25A C24A . 1.404(4) ?
    C25A H25A . 0.9300 ?
    C24A H24A . 0.9300 ?
    C2A H2A . 0.9300 ?
    Cl2 C29 . 1.738(3) ?
    N1 C9 . 1.359(2) ?
    N1 C5 . 1.379(2) ?
    N1 H1 . 0.8600 ?
    O2 C9 . 1.2431(19) ?
    O3 C10 . 1.244(2) ?
    C5 C6 . 1.392(2) ?
    C5 C4 . 1.393(2) ?
    C9 C8 . 1.456(2) ?
    C8 C7 . 1.395(2) ?
    C8 C10 . 1.463(3) ?
    O1 C7 . 1.319(2) ?
    O1 H1B . 0.8200 ?
    C6 C1 . 1.409(3) ?
    C6 C7 . 1.426(3) ?
    C4 C3 . 1.368(3) ?
    C4 H4 . 0.9300 ?
    C10 C11 . 1.515(3) ?
    N2 C13 . 1.448(3) ?
    N2 C14 . 1.462(2) ?
    O4 C15 . 1.210(3) ?
    C11 C12 . 1.547(3) ?
    C11 C14 . 1.576(3) ?
    C11 H11 . 0.9800 ?
    C14 C18 . 1.516(3) ?
    C14 C15 . 1.578(3) ?
    C1 C2 . 1.355(3) ?
    C1 H1C . 0.9300 ?
    C17 C16 . 1.394(3) ?
    C17 C22 . 1.403(3) ?
    C17 C18 . 1.408(3) ?
    C12 C26 . 1.509(3) ?
    C12 C13 . 1.516(3) ?
    C12 H12 . 0.9800 ?
    C26 C27 . 1.382(3) ?
    C26 C31 . 1.385(3) ?
    C3 C2 . 1.386(3) ?
    C3 H3 . 0.9300 ?
    C16 C25 . 1.390(3) ?
    C16 C15 . 1.472(3) ?
    C2 H2 . 0.9300 ?
    C29 C28 . 1.365(3) ?
    C29 C30 . 1.363(3) ?
    C18 C19 . 1.363(3) ?
    C13 H13C . 0.9700 ?
    C13 H13D . 0.9700 ?
    C27 C28 . 1.379(3) ?
    C27 H27 . 0.9300 ?
    C28 H28 . 0.9300 ?
    C19 C20 . 1.407(3) ?
    C19 H19 . 0.9300 ?
    C22 C21 . 1.399(4) ?
    C22 C23 . 1.409(4) ?
    C30 C31 . 1.381(3) ?
    C30 H30 . 0.9300 ?
    C20 C21 . 1.360(4) ?
    C20 H20 . 0.9300 ?
    C31 H31 . 0.9300 ?
    C25 C24 . 1.397(4) ?
    C25 H25 . 0.9300 ?
    C24 C23 . 1.350(4) ?
    C24 H24 . 0.9300 ?
    C23 H23 . 0.9300 ?
    C21 H21 . 0.9300 ?
loop_
    _geom_angle_atom_site_label_1
    _geom_angle_atom_site_label_2
    _geom_angle_atom_site_label_3
    _geom_angle_site_symmetry_1
    _geom_angle_site_symmetry_3
    _geom_angle
    _geom_angle_publ_flag
    N2A C32A H32A . . 109.5 ?
    N2A C32A H32B . . 109.5 ?
    H32A C32A H32B . . 109.5 ?
    N2A C32A H32C . . 109.5 ?
    H32A C32A H32C . . 109.5 ?
    H32B C32A H32C . . 109.5 ?
    N2 C32 H32D . . 109.5 ?
    N2 C32 H32E . . 109.5 ?
    H32D C32 H32E . . 109.5 ?
    N2 C32 H32F . . 109.5 ?
    H32D C32 H32F . . 109.5 ?
    H32E C32 H32F . . 109.5 ?
    C9A N1A C5A . . 125.23(16) ?
    C9A N1A H1A . . 117.4 ?
    C5A N1A H1A . . 117.4 ?
    C31A C26A C27A . . 117.35(19) ?
    C31A C26A C12A . . 122.17(17) ?
    C27A C26A C12A . . 120.46(18) ?
    O2A C9A N1A . . 119.11(16) ?
    O2A C9A C8A . . 124.22(18) ?
    N1A C9A C8A . . 116.67(17) ?
    N1A C5A C6A . . 119.46(19) ?
    N1A C5A C4A . . 120.48(19) ?
    C6A C5A C4A . . 120.1(2) ?
    C7A C8A C9A . . 118.57(18) ?
    C7A C8A C1OA . . 118.10(17) ?
    C9A C8A C1OA . . 122.87(17) ?
    C7A O1A H1' . . 109.5 ?
    C26A C12A C13A . . 117.09(17) ?
    C26A C12A C11A . . 113.32(15) ?
    C13A C12A C11A . . 103.07(15) ?
    C26A C12A H12A . . 107.6 ?
    C13A C12A H12A . . 107.6 ?
    C11A C12A H12A . . 107.6 ?
    C18A C17A C22A . . 123.3(2) ?
    C18A C17A C16A . . 113.06(19) ?
    C22A C17A C16A . . 123.6(2) ?
    C1OA C11A C12A . . 113.86(15) ?
    C1OA C11A C14A . . 111.75(15) ?
    C12A C11A C14A . . 105.22(15) ?
    C1OA C11A H11A . . 108.6 ?
    C12A C11A H11A . . 108.6 ?
    C14A C11A H11A . . 108.6 ?
    C13A N2A C32A . . 114.45(18) ?
    C13A N2A C14A . . 107.68(15) ?
    C32A N2A C14A . . 114.88(17) ?
    O3A C1OA C8A . . 119.25(18) ?
    O3A C1OA C11A . . 118.60(18) ?
    C8A C1OA C11A . . 121.74(16) ?
    C19A C18A C17A . . 118.7(2) ?
    C19A C18A C14A . . 131.97(19) ?
    C17A C18A C14A . . 109.37(18) ?
    C30A C29A C28A . . 120.9(2) ?
    C30A C29A Cl1 . . 118.98(17) ?
    C28A C29A Cl1 . . 120.12(16) ?
    C29A C30A C31A . . 119.4(2) ?
    C29A C30A H30A . . 120.3 ?
    C31A C30A H30A . . 120.3 ?
    C25A C16A C17A . . 119.9(2) ?
    C25A C16A C15A . . 132.5(2) ?
    C17A C16A C15A . . 107.48(18) ?
    C5A C6A C1A . . 119.2(2) ?
    C5A C6A C7A . . 117.73(18) ?
    C1A C6A C7A . . 123.0(2) ?
    O1A C7A C8A . . 121.9(2) ?
    O1A C7A C6A . . 116.07(19) ?
    C8A C7A C6A . . 121.84(18) ?
    N2A C14A C18A . . 111.66(15) ?
    N2A C14A C15A . . 114.73(17) ?
    C18A C14A C15A . . 102.04(16) ?
    N2A C14A C11A . . 102.73(14) ?
    C18A C14A C11A . . 117.97(16) ?
    C15A C14A C11A . . 108.19(14) ?
    C30A C31A C26A . . 121.32(19) ?
    C30A C31A H31A . . 119.3 ?
    C26A C31A H31A . . 119.3 ?
    C29A C28A C27A . . 119.4(2) ?
    C29A C28A H28A . . 120.3 ?
    C27A C28A H28A . . 120.3 ?
    N2A C13A C12A . . 102.47(16) ?
    N2A C13A H13A . . 111.3 ?
    C12A C13A H13A . . 111.3 ?
    N2A C13A H13B . . 111.3 ?
    C12A C13A H13B . . 111.3 ?
    H13A C13A H13B . . 109.2 ?
    C20A C21A C22A . . 120.5(2) ?
    C20A C21A H21A . . 119.8 ?
    C22A C21A H21A . . 119.8 ?
    C17A C22A C23A . . 114.9(3) ?
    C17A C22A C21A . . 116.2(2) ?
    C23A C22A C21A . . 128.9(3) ?
    C3A C4A C5A . . 119.3(2) ?
    C3A C4A H4A . . 120.3 ?
    C5A C4A H4A . . 120.3 ?
    C18A C19A C20A . . 118.7(2) ?
    C18A C19A H19A . . 120.7 ?
    C20A C19A H19A . . 120.7 ?
    O4A C15A C16A . . 127.9(2) ?
    O4A C15A C14A . . 124.3(2) ?
    C16A C15A C14A . . 107.87(18) ?
    C28A C27A C26A . . 121.6(2) ?
    C28A C27A H27A . . 119.2 ?
    C26A C27A H27A . . 119.2 ?
    C2A C1A C6A . . 120.2(2) ?
    C2A C1A H1A2 . . 119.9 ?
    C6A C1A H1A2 . . 119.9 ?
    C21A C20A C19A . . 122.6(2) ?
    C21A C20A H20A . . 118.7 ?
    C19A C20A H20A . . 118.7 ?
    C4A C3A C2A . . 120.9(2) ?
    C4A C3A H3A . . 119.5 ?
    C2A C3A H3A . . 119.5 ?
    C24A C23A C22A . . 121.5(3) ?
    C24A C23A H23A . . 119.2 ?
    C22A C23A H23A . . 119.2 ?
    C16A C25A C24A . . 117.3(3) ?
    C16A C25A H25A . . 121.4 ?
    C24A C25A H25A . . 121.4 ?
    C23A C24A C25A . . 122.8(3) ?
    C23A C24A H24A . . 118.6 ?
    C25A C24A H24A . . 118.6 ?
    C1A C2A C3A . . 120.3(2) ?
    C1A C2A H2A . . 119.8 ?
    C3A C2A H2A . . 119.8 ?
    C9 N1 C5 . . 125.77(14) ?
    C9 N1 H1 . . 117.1 ?
    C5 N1 H1 . . 117.1 ?
    N1 C5 C6 . . 119.05(16) ?
    N1 C5 C4 . . 121.15(15) ?
    C6 C5 C4 . . 119.81(16) ?
    O2 C9 N1 . . 118.77(15) ?
    O2 C9 C8 . . 124.93(16) ?
    N1 C9 C8 . . 116.28(15) ?
    C7 C8 C9 . . 118.54(16) ?
    C7 C8 C10 . . 118.20(15) ?
    C9 C8 C10 . . 123.25(16) ?
    C7 O1 H1B . . 109.5 ?
    C5 C6 C1 . . 119.16(17) ?
    C5 C6 C7 . . 117.66(16) ?
    C1 C6 C7 . . 123.16(16) ?
    O1 C7 C8 . . 122.43(17) ?
    O1 C7 C6 . . 115.39(16) ?
    C8 C7 C6 . . 122.18(15) ?
    C3 C4 C5 . . 119.52(18) ?
    C3 C4 H4 . . 120.2 ?
    C5 C4 H4 . . 120.2 ?
    O3 C10 C8 . . 119.10(17) ?
    O3 C10 C11 . . 118.16(16) ?
    C8 C10 C11 . . 122.50(16) ?
    C13 N2 C32 . . 115.03(18) ?
    C13 N2 C14 . . 108.30(16) ?
    C32 N2 C14 . . 116.67(19) ?
    C10 C11 C12 . . 114.20(16) ?
    C10 C11 C14 . . 110.36(16) ?
    C12 C11 C14 . . 105.11(15) ?
    C10 C11 H11 . . 109.0 ?
    C12 C11 H11 . . 109.0 ?
    C14 C11 H11 . . 109.0 ?
    N2 C14 C18 . . 112.58(16) ?
    N2 C14 C11 . . 102.88(16) ?
    C18 C14 C11 . . 117.16(16) ?
    N2 C14 C15 . . 115.27(16) ?
    C18 C14 C15 . . 101.09(17) ?
    C11 C14 C15 . . 108.35(15) ?
    C2 C1 C6 . . 120.30(18) ?
    C2 C1 H1C . . 119.8 ?
    C6 C1 H1C . . 119.8 ?
    C16 C17 C22 . . 123.4(2) ?
    C16 C17 C18 . . 113.0(2) ?
    C22 C17 C18 . . 123.7(2) ?
    C26 C12 C13 . . 114.77(17) ?
    C26 C12 C11 . . 114.95(15) ?
    C13 C12 C11 . . 102.89(18) ?
    C26 C12 H12 . . 107.9 ?
    C13 C12 H12 . . 107.9 ?
    C11 C12 H12 . . 107.9 ?
    C27 C26 C31 . . 117.1(2) ?
    C27 C26 C12 . . 122.20(19) ?
    C31 C26 C12 . . 120.7(2) ?
    C4 C3 C2 . . 121.1(2) ?
    C4 C3 H3 . . 119.4 ?
    C2 C3 H3 . . 119.4 ?
    C25 C16 C17 . . 119.1(2) ?
    C25 C16 C15 . . 133.4(2) ?
    C17 C16 C15 . . 107.54(18) ?
    O4 C15 C16 . . 128.3(2) ?
    O4 C15 C14 . . 123.4(2) ?
    C16 C15 C14 . . 108.26(18) ?
    C1 C2 C3 . . 120.00(19) ?
    C1 C2 H2 . . 120.0 ?
    C3 C2 H2 . . 120.0 ?
    C28 C29 C30 . . 120.4(2) ?
    C28 C29 Cl2 . . 119.6(2) ?
    C30 C29 Cl2 . . 120.1(2) ?
    C19 C18 C17 . . 117.8(2) ?
    C19 C18 C14 . . 132.4(2) ?
    C17 C18 C14 . . 109.82(17) ?
    N2 C13 C12 . . 102.28(17) ?
    N2 C13 H13C . . 111.3 ?
    C12 C13 H13C . . 111.3 ?
    N2 C13 H13D . . 111.3 ?
    C12 C13 H13D . . 111.3 ?
    H13C C13 H13D . . 109.2 ?
    C26 C27 C28 . . 121.6(2) ?
    C26 C27 H27 . . 119.2 ?
    C28 C27 H27 . . 119.2 ?
    C29 C28 C27 . . 119.7(2) ?
    C29 C28 H28 . . 120.2 ?
    C27 C28 H28 . . 120.2 ?
    C18 C19 C20 . . 119.3(2) ?
    C18 C19 H19 . . 120.3 ?
    C20 C19 H19 . . 120.3 ?
    C21 C22 C17 . . 116.3(2) ?
    C21 C22 C23 . . 128.1(3) ?
    C17 C22 C23 . . 115.6(3) ?
    C29 C30 C31 . . 119.7(2) ?
    C29 C30 H30 . . 120.2 ?
    C31 C30 H30 . . 120.2 ?
    C21 C20 C19 . . 122.5(2) ?
    C21 C20 H20 . . 118.8 ?
    C19 C20 H20 . . 118.8 ?
    C30 C31 C26 . . 121.5(2) ?
    C30 C31 H31 . . 119.3 ?
    C26 C31 H31 . . 119.3 ?
    C24 C25 C16 . . 117.6(3) ?
    C24 C25 H25 . . 121.2 ?
    C16 C25 H25 . . 121.2 ?
    C23 C24 C25 . . 123.2(3) ?
    C23 C24 H24 . . 118.4 ?
    C25 C24 H24 . . 118.4 ?
    C24 C23 C22 . . 121.1(3) ?
    C24 C23 H23 . . 119.5 ?
    C22 C23 H23 . . 119.5 ?
    C20 C21 C22 . . 120.4(3) ?
    C20 C21 H21 . . 119.8 ?
    C22 C21 H21 . . 119.8 ?
loop_
    _geom_torsion_atom_site_label_1
    _geom_torsion_atom_site_label_2
    _geom_torsion_atom_site_label_3
    _geom_torsion_atom_site_label_4
    _geom_torsion_site_symmetry_1
    _geom_torsion_site_symmetry_2
    _geom_torsion_site_symmetry_3
    _geom_torsion_site_symmetry_4
    _geom_torsion
    _geom_torsion_publ_flag
    C5A N1A C9A O2A . . . . 178.65(17) ?
    C5A N1A C9A C8A . . . . -1.5(3) ?
    C9A N1A C5A C6A . . . . 5.3(3) ?
    C9A N1A C5A C4A . . . . -173.83(19) ?
    O2A C9A C8A C7A . . . . 174.88(18) ?
    N1A C9A C8A C7A . . . . -5.0(3) ?
    O2A C9A C8A C1OA . . . . -13.1(3) ?
    N1A C9A C8A C1OA . . . . 167.00(17) ?
    C31A C26A C12A C13A . . . . 39.2(3) ?
    C27A C26A C12A C13A . . . . -142.7(2) ?
    C31A C26A C12A C11A . . . . -80.6(2) ?
    C27A C26A C12A C11A . . . . 97.5(2) ?
    C26A C12A C11A C1OA . . . . -91.64(19) ?
    C13A C12A C11A C1OA . . . . 140.83(16) ?
    C26A C12A C11A C14A . . . . 145.66(16) ?
    C13A C12A C11A C14A . . . . 18.14(18) ?
    C7A C8A C1OA O3A . . . . -18.4(3) ?
    C9A C8A C1OA O3A . . . . 169.59(18) ?
    C7A C8A C1OA C11A . . . . 154.14(18) ?
    C9A C8A C1OA C11A . . . . -17.9(3) ?
    C12A C11A C1OA O3A . . . . -14.0(2) ?
    C14A C11A C1OA O3A . . . . 105.0(2) ?
    C12A C11A C1OA C8A . . . . 173.43(16) ?
    C14A C11A C1OA C8A . . . . -67.5(2) ?
    C22A C17A C18A C19A . . . . 3.7(3) ?
    C16A C17A C18A C19A . . . . -176.78(18) ?
    C22A C17A C18A C14A . . . . -175.55(18) ?
    C16A C17A C18A C14A . . . . 4.0(2) ?
    C28A C29A C30A C31A . . . . 1.4(3) ?
    Cl1 C29A C30A C31A . . . . -177.19(17) ?
    C18A C17A C16A C25A . . . . -179.23(19) ?
    C22A C17A C16A C25A . . . . 0.3(3) ?
    C18A C17A C16A C15A . . . . -1.8(2) ?
    C22A C17A C16A C15A . . . . 177.77(19) ?
    N1A C5A C6A C1A . . . . -178.5(2) ?
    C4A C5A C6A C1A . . . . 0.6(3) ?
    N1A C5A C6A C7A . . . . -2.5(3) ?
    C4A C5A C6A C7A . . . . 176.7(2) ?
    C9A C8A C7A O1A . . . . -176.95(19) ?
    C1OA C8A C7A O1A . . . . 10.7(3) ?
    C9A C8A C7A C6A . . . . 7.8(3) ?
    C1OA C8A C7A C6A . . . . -164.64(19) ?
    C5A C6A C7A O1A . . . . -179.6(2) ?
    C1A C6A C7A O1A . . . . -3.6(3) ?
    C5A C6A C7A C8A . . . . -4.0(3) ?
    C1A C6A C7A C8A . . . . 171.9(2) ?
    C13A N2A C14A C18A . . . . -159.82(16) ?
    C32A N2A C14A C18A . . . . 71.4(2) ?
    C13A N2A C14A C15A . . . . 84.7(2) ?
    C32A N2A C14A C15A . . . . -44.1(2) ?
    C13A N2A C14A C11A . . . . -32.44(19) ?
    C32A N2A C14A C11A . . . . -161.25(17) ?
    C19A C18A C14A N2A . . . . 53.7(3) ?
    C17A C18A C14A N2A . . . . -127.23(17) ?
    C19A C18A C14A C15A . . . . 176.7(2) ?
    C17A C18A C14A C15A . . . . -4.2(2) ?
    C19A C18A C14A C11A . . . . -65.0(3) ?
    C17A C18A C14A C11A . . . . 114.12(18) ?
    C1OA C11A C14A N2A . . . . -116.54(16) ?
    C12A C11A C14A N2A . . . . 7.50(18) ?
    C1OA C11A C14A C18A . . . . 6.7(2) ?
    C12A C11A C14A C18A . . . . 130.75(17) ?
    C1OA C11A C14A C15A . . . . 121.74(17) ?
    C12A C11A C14A C15A . . . . -114.22(17) ?
    C29A C30A C31A C26A . . . . -0.8(3) ?
    C27A C26A C31A C30A . . . . -0.7(3) ?
    C12A C26A C31A C30A . . . . 177.51(19) ?
    C30A C29A C28A C27A . . . . -0.5(3) ?
    Cl1 C29A C28A C27A . . . . 178.10(18) ?
    C32A N2A C13A C12A . . . . 174.14(17) ?
    C14A N2A C13A C12A . . . . 45.08(19) ?
    C26A C12A C13A N2A . . . . -162.62(15) ?
    C11A C12A C13A N2A . . . . -37.51(18) ?
    C18A C17A C22A C23A . . . . 178.5(2) ?
    C16A C17A C22A C23A . . . . -1.0(3) ?
    C18A C17A C22A C21A . . . . -1.5(3) ?
    C16A C17A C22A C21A . . . . 179.03(19) ?
    C20A C21A C22A C17A . . . . -1.4(3) ?
    C20A C21A C22A C23A . . . . 178.6(2) ?
    N1A C5A C4A C3A . . . . 177.7(2) ?
    C6A C5A C4A C3A . . . . -1.4(3) ?
    C17A C18A C19A C20A . . . . -2.9(3) ?
    C14A C18A C19A C20A . . . . 176.1(2) ?
    C25A C16A C15A O4A . . . . -3.7(4) ?
    C17A C16A C15A O4A . . . . 179.3(2) ?
    C25A C16A C15A C14A . . . . 175.9(2) ?
    C17A C16A C15A C14A . . . . -1.1(2) ?
    N2A C14A C15A O4A . . . . -56.3(3) ?
    C18A C14A C15A O4A . . . . -177.2(2) ?
    C11A C14A C15A O4A . . . . 57.7(3) ?
    N2A C14A C15A C16A . . . . 124.08(18) ?
    C18A C14A C15A C16A . . . . 3.2(2) ?
    C11A C14A C15A C16A . . . . -121.92(17) ?
    C29A C28A C27A C26A . . . . -1.1(3) ?
    C31A C26A C27A C28A . . . . 1.6(3) ?
    C12A C26A C27A C28A . . . . -176.6(2) ?
    C5A C6A C1A C2A . . . . 0.8(4) ?
    C7A C6A C1A C2A . . . . -175.1(3) ?
    C22A C21A C20A C19A . . . . 2.1(4) ?
    C18A C19A C20A C21A . . . . 0.1(4) ?
    C5A C4A C3A C2A . . . . 0.9(4) ?
    C17A C22A C23A C24A . . . . 0.6(4) ?
    C21A C22A C23A C24A . . . . -179.4(3) ?
    C17A C16A C25A C24A . . . . 0.7(3) ?
    C15A C16A C25A C24A . . . . -176.0(2) ?
    C22A C23A C24A C25A . . . . 0.4(4) ?
    C16A C25A C24A C23A . . . . -1.1(4) ?
    C6A C1A C2A C3A . . . . -1.4(5) ?
    C4A C3A C2A C1A . . . . 0.5(5) ?
    C9 N1 C5 C6 . . . . 2.8(3) ?
    C9 N1 C5 C4 . . . . -177.24(17) ?
    C5 N1 C9 O2 . . . . 174.73(16) ?
    C5 N1 C9 C8 . . . . -6.5(3) ?
    O2 C9 C8 C7 . . . . -178.09(17) ?
    N1 C9 C8 C7 . . . . 3.3(3) ?
    O2 C9 C8 C10 . . . . 1.3(3) ?
    N1 C9 C8 C10 . . . . -177.30(17) ?
    N1 C5 C6 C1 . . . . -177.17(16) ?
    C4 C5 C6 C1 . . . . 2.9(3) ?
    N1 C5 C6 C7 . . . . 4.1(2) ?
    C4 C5 C6 C7 . . . . -175.84(16) ?
    C9 C8 C7 O1 . . . . -177.44(17) ?
    C10 C8 C7 O1 . . . . 3.1(3) ?
    C9 C8 C7 C6 . . . . 3.3(3) ?
    C10 C8 C7 C6 . . . . -176.12(17) ?
    C5 C6 C7 O1 . . . . 173.65(16) ?
    C1 C6 C7 O1 . . . . -5.0(3) ?
    C5 C6 C7 C8 . . . . -7.1(3) ?
    C1 C6 C7 C8 . . . . 174.24(18) ?
    N1 C5 C4 C3 . . . . 177.04(17) ?
    C6 C5 C4 C3 . . . . -3.0(3) ?
    C7 C8 C10 O3 . . . . -11.8(3) ?
    C9 C8 C10 O3 . . . . 168.74(18) ?
    C7 C8 C10 C11 . . . . 162.55(18) ?
    C9 C8 C10 C11 . . . . -16.9(3) ?
    O3 C10 C11 C12 . . . . -19.2(3) ?
    C8 C10 C11 C12 . . . . 166.32(17) ?
    O3 C10 C11 C14 . . . . 98.9(2) ?
    C8 C10 C11 C14 . . . . -75.5(2) ?
    C13 N2 C14 C18 . . . . -157.09(18) ?
    C32 N2 C14 C18 . . . . 71.2(2) ?
    C13 N2 C14 C11 . . . . -30.1(2) ?
    C32 N2 C14 C11 . . . . -161.73(18) ?
    C13 N2 C14 C15 . . . . 87.7(2) ?
    C32 N2 C14 C15 . . . . -44.0(3) ?
    C10 C11 C14 N2 . . . . -119.19(16) ?
    C12 C11 C14 N2 . . . . 4.39(18) ?
    C10 C11 C14 C18 . . . . 4.9(2) ?
    C12 C11 C14 C18 . . . . 128.44(16) ?
    C10 C11 C14 C15 . . . . 118.31(17) ?
    C12 C11 C14 C15 . . . . -118.11(17) ?
    C5 C6 C1 C2 . . . . -0.3(3) ?
    C7 C6 C1 C2 . . . . 178.35(19) ?
    C10 C11 C12 C26 . . . . -92.7(2) ?
    C14 C11 C12 C26 . . . . 146.23(17) ?
    C10 C11 C12 C13 . . . . 141.83(17) ?
    C14 C11 C12 C13 . . . . 20.75(19) ?
    C13 C12 C26 C27 . . . . 53.7(2) ?
    C11 C12 C26 C27 . . . . -65.4(2) ?
    C13 C12 C26 C31 . . . . -125.4(2) ?
    C11 C12 C26 C31 . . . . 115.6(2) ?
    C5 C4 C3 C2 . . . . 0.6(3) ?
    C22 C17 C16 C25 . . . . 0.5(3) ?
    C18 C17 C16 C25 . . . . -179.89(19) ?
    C22 C17 C16 C15 . . . . 179.9(2) ?
    C18 C17 C16 C15 . . . . -0.5(2) ?
    C25 C16 C15 O4 . . . . -5.0(4) ?
    C17 C16 C15 O4 . . . . 175.7(2) ?
    C25 C16 C15 C14 . . . . 176.1(2) ?
    C17 C16 C15 C14 . . . . -3.2(2) ?
    N2 C14 C15 O4 . . . . -52.1(3) ?
    C18 C14 C15 O4 . . . . -173.7(2) ?
    C11 C14 C15 O4 . . . . 62.6(2) ?
    N2 C14 C15 C16 . . . . 126.98(19) ?
    C18 C14 C15 C16 . . . . 5.3(2) ?
    C11 C14 C15 C16 . . . . -118.42(18) ?
    C6 C1 C2 C3 . . . . -2.1(3) ?
    C4 C3 C2 C1 . . . . 2.0(3) ?
    C16 C17 C18 C19 . . . . -176.49(19) ?
    C22 C17 C18 C19 . . . . 3.1(3) ?
    C16 C17 C18 C14 . . . . 4.2(2) ?
    C22 C17 C18 C14 . . . . -176.22(19) ?
    N2 C14 C18 C19 . . . . 51.6(3) ?
    C11 C14 C18 C19 . . . . -67.3(3) ?
    C15 C14 C18 C19 . . . . 175.2(2) ?
    N2 C14 C18 C17 . . . . -129.17(18) ?
    C11 C14 C18 C17 . . . . 111.84(19) ?
    C15 C14 C18 C17 . . . . -5.6(2) ?
    C32 N2 C13 C12 . . . . 176.79(17) ?
    C14 N2 C13 C12 . . . . 44.2(2) ?
    C26 C12 C13 N2 . . . . -164.24(16) ?
    C11 C12 C13 N2 . . . . -38.63(18) ?
    C31 C26 C27 C28 . . . . 0.7(3) ?
    C12 C26 C27 C28 . . . . -178.40(19) ?
    C30 C29 C28 C27 . . . . 1.6(3) ?
    Cl2 C29 C28 C27 . . . . -178.59(17) ?
    C26 C27 C28 C29 . . . . -1.5(3) ?
    C17 C18 C19 C20 . . . . -2.8(3) ?
    C14 C18 C19 C20 . . . . 176.3(2) ?
    C16 C17 C22 C21 . . . . 178.3(2) ?
    C18 C17 C22 C21 . . . . -1.2(3) ?
    C16 C17 C22 C23 . . . . -0.7(3) ?
    C18 C17 C22 C23 . . . . 179.7(2) ?
    C28 C29 C30 C31 . . . . -0.9(3) ?
    Cl2 C29 C30 C31 . . . . 179.30(17) ?
    C18 C19 C20 C21 . . . . 0.9(4) ?
    C29 C30 C31 C26 . . . . 0.1(3) ?
    C27 C26 C31 C30 . . . . 0.0(3) ?
    C12 C26 C31 C30 . . . . 179.13(19) ?
    C17 C16 C25 C24 . . . . -0.1(3) ?
    C15 C16 C25 C24 . . . . -179.3(2) ?
    C16 C25 C24 C23 . . . . -0.2(4) ?
    C25 C24 C23 C22 . . . . -0.1(5) ?
    C21 C22 C23 C24 . . . . -178.4(3) ?
    C17 C22 C23 C24 . . . . 0.5(4) ?
    C19 C20 C21 C22 . . . . 1.1(5) ?
    C17 C22 C21 C20 . . . . -0.9(4) ?
    C23 C22 C21 C20 . . . . 178.0(3) ?
loop_
    _geom_hbond_atom_site_label_D
    _geom_hbond_atom_site_label_H
    _geom_hbond_atom_site_label_A
    _geom_hbond_site_symmetry_A
    _geom_hbond_distance_DH
    _geom_hbond_distance_HA
    _geom_hbond_distance_DA
    _geom_hbond_angle_DHA
    _geom_hbond_publ_flag
    N1 H1 O2 2_465 0.86 2.03 2.879(2) 171 yes
    O1 H1B O3 1_555 0.82 1.74 2.468(2) 147 yes
    N1A H1A O2A 2_776 0.86 2.01 2.865(2) 174 yes
    O1A H1' O3A 1_555 0.82 1.75 2.477(2) 148 yes
    C3A H3A O4 2_676 0.93 2.45 3.245(3) 143 yes
    C13 H13D O3 2_575 0.97 2.60 3.530(3) 161 no
    C30A H30A O2 1_655 0.93 2.54 3.413(2) 157 yes
