# Supplementary material for: (1R*,3′S*,4′R*)-4′-(4-Chloro­phen­yl)-3′-[(4-hy­droxy-2-oxo-1,2-dihydro­quinolin-3-yl)carbon­yl]-1′-methyl­spiro­[ace­naphthyl­ene-1,2′-pyrrolidin]-2-one
Source: Acta Crystallogr Sect E Struct Rep Online. 2011 Nov 19;67(Pt 12):o3376–7. doi: 10.1107/S1600536811048896 (PMC3239020; doi:10.1107/S1600536811048896)
Supplement: Supplementary file 2 [file e-67-o3376-Isup2.hkl]

#
# h,k,l, Fc-squared, Fo-squared, sigma(Fo-squared) and status flag
#
data_I
_shelx_title ' ssmpcace_0m in P-1'
_shelx_refln_list_code          4
_shelx_F_calc_maximum      210.77
_exptl_crystal_F_000      1112.00
_reflns_d_resolution_high  0.7464
 
loop_
 _symmetry_equiv_pos_as_xyz
 'x, y, z'
 '-x, -y, -z'
 
_cell_length_a    10.7447
_cell_length_b    14.1678
_cell_length_c    18.3858
_cell_angle_alpha 101.328
_cell_angle_beta   91.945
_cell_angle_gamma 105.388
 
_shelx_F_squared_multiplier     1.000
 
loop_
 _refln_index_h
 _refln_index_k
 _refln_index_l
 _refln_F_squared_calc
 _refln_F_squared_meas
 _refln_F_squared_sigma
 _refln_observed_status
   1   0   0    11470.57    10373.65     95.95 o
   2   0   0     1551.59     1385.84     11.77 o
   3   0   0     1369.13     1417.82     12.32 o
   4   0   0      282.24      241.36      4.84 o
   5   0   0       13.35       16.20      1.60 o
   6   0   0      526.13      485.24      8.00 o
   7   0   0        3.87        3.66      1.54 o
   8   0   0       37.48       32.56      3.36 o
   9   0   0        0.56        0.44      3.42 o
  10   0   0        9.18        7.23      6.56 o
  11   0   0       43.48       36.91      7.46 o
  12   0   0       78.01       84.10     14.20 o
  13   0   0        4.44        1.67      7.34 o
 -14   1   0        2.00       20.69     15.29 o
 -13   1   0        0.55       -1.90      6.91 o
 -12   1   0       10.56       11.88     12.55 o
 -11   1   0        0.15       -5.87      5.87 o
 -10   1   0        6.49        4.90      2.01 o
  -9   1   0       43.94       45.67      4.30 o
  -8   1   0        5.62        0.89      2.56 o
  -7   1   0      242.48      267.19      5.89 o
  -6   1   0      540.49      585.71      9.21 o
  -5   1   0       95.60       85.41      2.48 o
  -4   1   0      261.53      310.70      4.08 o
  -3   1   0      738.06      735.38      7.43 o
  -2   1   0       20.57       28.53      0.82 o
  -1   1   0     3124.87     3066.09     40.10 o
   0   1   0      377.41      293.79      6.13 o
   1   1   0     4085.30     4069.85     40.92 o
   2   1   0     6649.92     6312.41     54.30 o
   3   1   0     2796.93     2759.72     22.01 o
   4   1   0       15.08       14.28      0.82 o
   5   1   0       43.66       37.47      1.47 o
   6   1   0     1136.81     1175.51     19.73 o
   7   1   0      194.26      201.35      5.75 o
   8   1   0      271.84      285.21      7.31 o
   9   1   0       80.13       90.30      4.81 o
  10   1   0        2.68       -1.51      6.53 o
  11   1   0       18.36       18.43      9.01 o
  12   1   0       23.48       12.72      9.30 o
  13   1   0        6.24       25.30     12.82 o
 -14   2   0        0.21       -4.53     11.67 o
 -13   2   0        1.71       -3.64      6.79 o
 -12   2   0        1.36       -2.34      6.10 o
 -11   2   0       15.22       10.50      3.38 o
 -10   2   0       97.15      100.21      4.40 o
  -9   2   0       40.64       47.85      3.16 o
  -8   2   0       16.62        9.18      3.94 o
  -7   2   0        0.00        1.95      1.50 o
  -6   2   0       65.08       56.78      2.97 o
  -5   2   0      696.36      681.38      9.03 o
  -4   2   0     1466.21     1342.28     13.00 o
  -3   2   0     1729.98     1724.82     14.99 o
  -2   2   0     9941.72     9406.72     76.66 o
  -1   2   0     3077.54     2867.92     23.86 o
   0   2   0     3211.66     3277.54     28.89 o
   1   2   0     1300.42     1281.33     14.83 o
   2   2   0     2317.42     2203.64     21.33 o
   3   2   0       47.78       49.58      1.50 o
   4   2   0      339.42      319.91      4.60 o
   5   2   0      208.89      223.26      4.02 o
   6   2   0       17.13       14.27      1.66 o
   7   2   0       38.94       37.73      3.04 o
   8   2   0        5.02        6.44      2.44 o
   9   2   0      167.47      161.73      5.96 o
  10   2   0        0.23       -5.67      5.69 o
  11   2   0       28.17       23.39      9.54 o
  12   2   0        0.27        7.55     10.79 o
  13   2   0        4.44        7.94      9.34 o
 -14   3   0        0.08       -3.19      7.70 o
 -13   3   0        6.27        4.47      8.59 o
 -12   3   0        3.93        1.30      3.12 o
 -11   3   0       20.82       19.05      3.93 o
 -10   3   0      165.70      171.83      5.56 o
  -9   3   0       67.53       69.89      5.15 o
  -8   3   0        2.99        2.60      1.78 o
  -7   3   0        0.02       -0.59      1.60 o
  -6   3   0      592.14      508.39      9.14 o
  -5   3   0        6.33        7.00      0.90 o
  -4   3   0      651.31      674.70      7.40 o
  -3   3   0     2409.18     2459.76     22.27 o
  -2   3   0      378.71      455.50      5.44 o
  -1   3   0    10128.07     9590.61     77.72 o
   0   3   0     4890.87     4990.70     43.67 o
   1   3   0     4863.05     5004.75     53.96 o
   2   3   0       85.29       71.48      1.97 o
   3   3   0      919.96     1051.10      9.89 o
   4   3   0     1399.54     1398.95     14.59 o
   5   3   0     1513.88     1536.98     18.04 o
   6   3   0        3.71        6.30      2.68 o
   7   3   0       19.82       26.00      2.82 o
   8   3   0      204.94      200.87      6.27 o
   9   3   0      237.31      264.72     11.90 o
  10   3   0        1.82        4.23      8.99 o
  11   3   0        9.87       19.32      9.21 o
  12   3   0        4.39       -3.43      8.64 o
 -14   4   0        2.11        4.95      7.57 o
 -13   4   0        4.45       -0.23      9.28 o
 -12   4   0        1.81        8.90      6.49 o
 -11   4   0      101.58       91.44      6.19 o
 -10   4   0        1.40        1.64      2.71 o
  -9   4   0     1643.26     1631.83     22.47 o
  -8   4   0       65.39       65.69      3.06 o
  -7   4   0        5.98        6.23      1.64 o
  -6   4   0      346.00      345.76      5.34 o
  -5   4   0       23.13       17.44      1.46 o
  -4   4   0      224.19      190.66      3.17 o
  -3   4   0     6201.80     6309.09     59.51 o
  -2   4   0      607.64      501.49      5.29 o
  -1   4   0    14300.13    14562.15    117.76 o
   0   4   0     3030.78     3047.49     27.28 o
   1   4   0     2593.48     2647.51     24.01 o
   2   4   0     2371.66     2504.04     22.77 o
   3   4   0      654.43      615.22      7.02 o
   4   4   0      181.67      174.97      3.63 o
   5   4   0      175.98      183.77      4.31 o
   6   4   0       10.28        5.89      1.65 o
   7   4   0       38.63       37.95      3.18 o
   8   4   0      442.21      477.07     11.15 o
   9   4   0        2.41        8.92      7.93 o
  10   4   0        4.63        0.16     12.59 o
  11   4   0        1.39        4.69     10.57 o
  12   4   0        1.05       -3.25      9.66 o
 -14   5   0        0.02       -7.24      7.24 o
 -13   5   0        6.02       -2.25      8.99 o
 -12   5   0        1.12       -2.12      3.50 o
 -11   5   0        0.55       -0.11      4.85 o
 -10   5   0      248.59      266.52      7.35 o
  -9   5   0      216.86      237.73      6.12 o
  -8   5   0        1.82        1.80      2.00 o
  -7   5   0      478.69      451.94      7.32 o
  -6   5   0      304.30      312.92      7.26 o
  -5   5   0      401.92      414.67      6.48 o
  -4   5   0        0.93        2.06      0.86 o
  -3   5   0    13398.85    14016.91    120.87 o
  -2   5   0     8632.04     8806.65     72.39 o
  -1   5   0      552.60      511.13      5.49 o
   0   5   0     2122.70     2156.67     17.72 o
   1   5   0        0.29        2.50      1.35 o
   2   5   0     1365.26     1510.08     17.19 o
   3   5   0        9.27        7.43      2.24 o
   4   5   0       82.61       94.93      3.54 o
   5   5   0      497.15      516.84      9.06 o
   6   5   0       27.72       25.14      2.75 o
   7   5   0        2.40       -3.21      3.21 o
   8   5   0      258.70      262.48     13.32 o
   9   5   0       26.54       38.84      9.21 o
  10   5   0        5.51       12.59     12.14 o
  11   5   0        0.15       -1.14      9.16 o
  12   5   0        6.81       11.93     12.82 o
 -14   6   0        2.16       -3.71      9.16 o
 -13   6   0        4.37       -1.65      8.42 o
 -12   6   0       33.43       23.54      9.06 o
 -11   6   0       16.88       13.31      4.26 o
 -10   6   0      267.32      316.14      7.39 o
  -9   6   0      104.62       99.51      4.73 o
  -8   6   0      143.59      135.91      4.89 o
  -7   6   0      202.85      208.59      5.28 o
  -6   6   0      482.85      500.55      7.63 o
  -5   6   0      327.62      343.04      5.50 o
  -4   6   0      130.48      116.00      2.94 o
  -3   6   0      714.76      626.90      8.27 o
  -2   6   0      262.16      307.37      4.12 o
  -1   6   0      232.81      248.25      3.82 o
   0   6   0     1562.58     1707.85     16.34 o
   1   6   0      138.76      157.56      3.46 o
   2   6   0      624.24      605.23      9.91 o
   3   6   0      660.85      598.19     18.26 o
   4   6   0       98.56       95.96      4.27 o
   5   6   0        0.47        1.09      2.12 o
   6   6   0      318.35      347.17      9.20 o
   7   6   0       94.16      115.64      7.58 o
   8   6   0        8.79        7.20      7.31 o
   9   6   0       24.35       31.85      9.70 o
  10   6   0        1.19       24.51      9.54 o
  11   6   0       10.93       -3.35      9.70 o
 -14   7   0        1.81        2.16     14.84 o
 -13   7   0        1.56        3.14      8.25 o
 -12   7   0       17.10       26.23      8.57 o
 -11   7   0       87.79       94.05      5.67 o
 -10   7   0       89.78       91.81      4.77 o
  -9   7   0       98.09       99.19      5.28 o
  -8   7   0      729.23      744.20     10.89 o
  -7   7   0       29.23       25.91      2.06 o
  -6   7   0      202.82      220.67      5.22 o
  -5   7   0       90.22       62.86      2.47 o
  -4   7   0     1083.48      959.80     11.36 o
  -3   7   0     3658.99     3735.92     36.05 o
  -2   7   0      251.35      228.48      3.91 o
  -1   7   0      310.62      378.91      4.70 o
   0   7   0       61.96       63.25      2.12 o
   1   7   0      780.07      681.45     12.23 o
   2   7   0      748.64      780.00     12.22 o
   3   7   0      149.15      179.05      5.90 o
   4   7   0       14.94       15.93      3.34 o
   5   7   0       12.89       12.44      2.96 o
   6   7   0       66.55       72.07      4.58 o
   7   7   0        7.22       14.66      6.01 o
   8   7   0        9.88        3.58      5.87 o
   9   7   0       96.39      110.63     14.31 o
  10   7   0        8.04       14.33      7.58 o
  11   7   0        0.35       -2.40      7.27 o
 -14   8   0        0.18       -4.71     13.72 o
 -13   8   0        6.52        9.81      9.52 o
 -12   8   0        1.50        1.45      5.05 o
 -11   8   0       37.29       46.62      4.62 o
 -10   8   0       47.30       47.94      5.46 o
  -9   8   0        9.47        9.01      2.72 o
  -8   8   0       12.80       10.98      2.28 o
  -7   8   0      167.09      152.13      4.16 o
  -6   8   0      830.51      776.43     10.31 o
  -5   8   0      281.65      271.01      5.56 o
  -4   8   0        0.15        0.98      1.37 o
  -3   8   0       59.30       38.34      2.10 o
  -2   8   0      117.92      123.38      3.03 o
  -1   8   0      299.94      360.43      5.70 o
   0   8   0       25.79       24.32      1.83 o
   1   8   0      540.70      550.75     13.69 o
   2   8   0     1059.69     1092.39     16.20 o
   3   8   0        4.90        2.62      5.54 o
   4   8   0        8.43        5.50      3.26 o
   5   8   0       11.35       11.94      3.77 o
   6   8   0      186.94      211.79     12.27 o
   7   8   0       20.08       26.73      6.46 o
   8   8   0        6.39        2.12      5.88 o
   9   8   0        0.05        1.56      6.19 o
  10   8   0        8.06        8.89      7.52 o
 -13   9   0       11.09        4.75     12.37 o
 -12   9   0        0.30       -3.59      5.30 o
 -11   9   0       13.40        6.84      3.63 o
 -10   9   0       69.58       70.39      5.23 o
  -9   9   0      388.21      391.58      9.22 o
  -8   9   0      583.64      628.66     12.32 o
  -7   9   0        2.08       -0.19      2.21 o
  -6   9   0       10.75        9.42      1.90 o
  -5   9   0       69.09       78.98      3.31 o
  -4   9   0      877.07      958.63     19.38 o
  -3   9   0     3343.54     3492.29     34.41 o
  -2   9   0       32.96       34.89      2.02 o
  -1   9   0     1639.49     1683.48     18.18 o
   0   9   0       14.04       12.24      2.46 o
   1   9   0      585.07      569.34     10.36 o
   2   9   0      516.48      497.67     12.51 o
   3   9   0       73.18       63.25      5.32 o
   4   9   0        0.12        0.42      3.48 o
   5   9   0       97.27      123.38      6.90 o
   6   9   0       13.95       10.95      4.24 o
   7   9   0       22.21       19.38      9.55 o
   8   9   0       20.00       18.40      7.27 o
   9   9   0       14.35       19.57      8.08 o
  10   9   0        2.14        0.89      9.66 o
 -13  10   0        0.84       -6.39     10.30 o
 -12  10   0       11.82        7.60      5.47 o
 -11  10   0        1.12        1.39      3.26 o
 -10  10   0       29.04       28.85      4.13 o
  -9  10   0       26.07       38.53      3.38 o
  -8  10   0        0.02        0.54      2.12 o
  -7  10   0      153.71      168.79      4.84 o
  -6  10   0      663.24      671.23     16.32 o
  -5  10   0       46.19       45.90      3.17 o
  -4  10   0       17.55       20.68      2.51 o
  -3  10   0       99.22      117.85      4.01 o
  -2  10   0      486.69      523.32      9.47 o
  -1  10   0        0.56        0.77      2.47 o
   0  10   0      151.06      158.42      6.08 o
   1  10   0       91.69      104.91      6.54 o
   2  10   0      233.30      226.60     10.40 o
   3  10   0       27.94       29.61      4.86 o
   4  10   0       44.61       27.07      4.90 o
   5  10   0       13.95        9.38      4.28 o
   6  10   0       27.86       16.71      5.01 o
   7  10   0       37.21       33.21     14.62 o
   8  10   0       41.19       41.41     10.56 o
   9  10   0        3.38       13.32     10.56 o
 -13  11   0        6.57        4.05     13.49 o
 -12  11   0        1.63        3.03      5.33 o
 -11  11   0        0.36        8.16      5.17 o
 -10  11   0       27.49       24.59      4.09 o
  -9  11   0        8.62        5.59      2.71 o
  -8  11   0       50.79       60.74      3.55 o
  -7  11   0      512.88      542.17      9.60 o
  -6  11   0       24.21       23.00      2.99 o
  -5  11   0      184.74      190.40      6.15 o
  -4  11   0        0.15        0.08      2.19 o
  -3  11   0      181.99      186.64      5.48 o
  -2  11   0       99.31       91.40      5.52 o
  -1  11   0      173.40      172.17      8.13 o
   0  11   0       46.12       51.87      5.28 o
   1  11   0        0.02        0.24      3.65 o
   2  11   0        6.13       -0.43      3.85 o
   3  11   0        0.58       -4.02      4.14 o
   4  11   0        0.40       -1.10      3.85 o
   5  11   0        0.34       -4.17      4.17 o
   6  11   0       70.06       80.29     11.13 o
   7  11   0        1.81        0.73      8.19 o
   8  11   0        7.58       -4.85      8.25 o
 -13  12   0        1.30      -12.14     13.94 o
 -12  12   0        0.18       -2.94      6.52 o
 -11  12   0       10.50        3.66     12.59 o
 -10  12   0        7.28        5.30      3.78 o
  -9  12   0      191.17      174.83      7.35 o
  -8  12   0      324.00      334.31      7.77 o
  -7  12   0       45.43       51.60      3.53 o
  -6  12   0       90.62       96.72      4.61 o
  -5  12   0       39.57       30.64      3.31 o
  -4  12   0      630.47      660.16     15.70 o
  -3  12   0        0.09       -1.78      4.61 o
  -2  12   0      142.12      119.27      8.35 o
  -1  12   0      411.25      424.61     12.84 o
   0  12   0       21.29       13.84      4.35 o
   1  12   0        1.38       -3.64      3.64 o
   2  12   0       33.17       26.09      4.91 o
   3  12   0       75.87       83.41      7.19 o
   4  12   0        0.68       -4.16      4.16 o
   5  12   0        0.00       -3.49      4.49 o
   6  12   0        0.90       -5.71      7.29 o
   7  12   0       10.16       22.26     12.82 o
 -12  13   0        4.25      -13.49     13.49 o
 -11  13   0       16.38       17.82      6.94 o
 -10  13   0        2.33        2.42      4.70 o
  -9  13   0        0.13        4.17      6.12 o
  -8  13   0       12.34       10.95      3.38 o
  -7  13   0        3.30       -0.53      2.63 o
  -6  13   0      103.70      114.58      5.08 o
  -5  13   0        6.12        4.27      2.55 o
  -4  13   0       63.94       60.16      4.76 o
  -3  13   0      147.65      130.59      8.39 o
  -2  13   0      511.15      529.06     14.81 o
  -1  13   0       54.68       38.83      8.62 o
   0  13   0      147.82      135.25     10.31 o
   1  13   0      122.59      113.54      7.74 o
   2  13   0       12.58        3.55      4.63 o
   3  13   0       45.98       28.01      5.88 o
   4  13   0        1.37       -4.40      4.40 o
   5  13   0       18.84       22.04      5.93 o
   6  13   0        0.89        5.71      8.89 o
   7  13   0       25.45       40.08     11.60 o
 -11  14   0        0.41      -12.14     12.14 o
 -10  14   0        6.56       -0.63      5.59 o
  -9  14   0        5.79        5.06      4.37 o
  -8  14   0        3.41       -1.29      3.19 o
  -7  14   0      166.14      167.28      6.47 o
  -6  14   0        0.71        0.71      3.27 o
  -5  14   0       49.16       55.40      4.99 o
  -4  14   0        1.01        1.35      4.13 o
  -3  14   0        0.09       -2.32      4.10 o
  -2  14   0        2.61        2.63      5.21 o
  -1  14   0        7.51        4.46      4.35 o
   0  14   0       65.91       60.73      6.41 o
   1  14   0        0.05        2.59      4.57 o
   2  14   0        0.00       -3.32      4.80 o
   3  14   0        0.49       -4.30      4.30 o
   4  14   0        7.90       14.66      5.75 o
   5  14   0        0.11       -5.33      5.33 o
   6  14   0        8.66        7.20     13.94 o
 -11  15   0        8.24       -4.50     13.49 o
 -10  15   0        0.88      -12.14     12.14 o
  -9  15   0        2.89        3.55      5.52 o
  -8  15   0       15.81        4.11      4.43 o
  -7  15   0        0.16       -0.41      5.20 o
  -6  15   0       14.49       17.45      5.56 o
  -5  15   0       31.69       28.21      8.54 o
  -4  15   0      144.29      173.31     11.24 o
  -3  15   0        5.98       -4.21      4.21 o
  -2  15   0        4.08       -4.59      7.02 o
  -1  15   0       32.71       36.16      5.75 o
   0  15   0        0.50       -0.50      4.46 o
   1  15   0        4.38       -0.09      4.68 o
   2  15   0       34.80       26.72     10.22 o
   3  15   0       27.18       16.69      5.88 o
   4  15   0        1.49       -0.37      5.84 o
 -10  16   0        2.62        0.45     12.59 o
  -9  16   0       16.05       -3.15     12.14 o
  -8  16   0        0.96       -6.75      6.75 o
  -7  16   0       67.26       84.24      8.42 o
  -6  16   0        3.96       -1.08      6.07 o
  -5  16   0        0.43       -4.74      4.74 o
  -4  16   0       37.22       35.22      8.09 o
  -3  16   0        4.74       11.68      5.50 o
  -2  16   0       51.56       56.26      6.80 o
  -1  16   0       15.45        8.04      4.83 o
   0  16   0        2.09       -4.44      4.44 o
   1  16   0        0.19       -2.56      4.81 o
   2  16   0        0.04       -4.00      5.07 o
   3  16   0        1.55        3.40      6.11 o
  -8  17   0        5.64        3.60      8.09 o
  -7  17   0        7.01        2.70      8.09 o
  -6  17   0        0.19       -5.09      5.09 o
  -5  17   0        3.36        7.93      7.20 o
  -4  17   0       12.71       16.44      7.65 o
  -3  17   0        0.05        4.11      5.40 o
  -2  17   0        7.67       13.72      7.87 o
  -1  17   0        0.52       -1.73      5.01 o
   0  17   0        0.14        5.88      7.52 o
   1  17   0        0.09       -0.66      7.11 o
  -7  18   0        5.30       -2.70      7.65 o
  -6  18   0        1.95        4.95      8.09 o
  -5  18   0       10.68        5.94      6.34 o
  -4  18   0        0.00        4.95      8.09 o
  -3  18   0        0.88       -1.35      8.54 o
  -2  18   0       41.19       45.42     12.59 o
  -1  18   0        6.50        1.12      7.31 o
   0 -18   1        5.14       -8.54      9.89 o
   1 -18   1        0.49       -0.10      7.29 o
   2 -18   1        1.65       -2.25      8.99 o
   3 -18   1        7.51       -0.90      8.09 o
   4 -18   1        3.46        6.58      6.30 o
   5 -18   1        0.93       -5.06      5.06 o
   6 -18   1        0.05       -5.42      5.56 o
   7 -18   1        8.13        7.20      8.99 o
  -2 -17   1        0.10       -7.29      7.29 o
  -1 -17   1       10.55        4.42      5.56 o
   0 -17   1        9.88        4.42      5.57 o
   1 -17   1        0.61        5.19      4.89 o
   2 -17   1        2.17       -0.21      5.70 o
   3 -17   1       71.47       59.67      8.27 o
   4 -17   1       41.17       49.52      7.47 o
   5 -17   1        2.58       -2.47      5.09 o
   6 -17   1        0.60        1.92      5.18 o
   7 -17   1        7.37        5.81      9.22 o
   8 -17   1       18.48       19.60      7.65 o
  -3 -16   1       19.84       22.37      8.24 o
  -2 -16   1        4.09        4.60      5.67 o
  -1 -16   1        5.64       -0.92      5.15 o
   0 -16   1        1.00       -0.39      4.74 o
   1 -16   1        0.23       -4.14      4.14 o
   2 -16   1       26.45       37.03      9.67 o
   3 -16   1       10.58        6.84      5.29 o
   4 -16   1        2.28        0.50      6.07 o
   5 -16   1        6.37        4.01      5.06 o
   6 -16   1        2.98        1.35      4.77 o
   7 -16   1       37.08       34.22      6.83 o
   8 -16   1        3.18       -1.70      9.22 o
   9 -16   1        7.47       -3.48      8.09 o
  10 -16   1        7.78        1.35     13.49 o
  -5 -15   1        2.62       -2.46      5.88 o
  -4 -15   1        8.10        5.37      5.99 o
  -3 -15   1        2.77        2.65      5.46 o
  -2 -15   1        0.61       -4.89      4.89 o
  -1 -15   1       81.14       88.18      7.79 o
   0 -15   1        2.27       -4.05      4.05 o
   1 -15   1        0.00       -3.90      3.90 o
   2 -15   1       19.93       20.20      5.09 o
   3 -15   1       73.91       78.95      7.95 o
   4 -15   1        0.00       -1.57      4.45 o
   5 -15   1       11.56       10.27      5.06 o
   6 -15   1        4.67        4.94      3.94 o
   7 -15   1       38.55       45.06      6.27 o
   8 -15   1       38.54       38.22      4.80 o
   9 -15   1       10.67       11.87      6.53 o
  10 -15   1        0.15       -5.59      5.59 o
  11 -15   1        4.74      -13.94     13.94 o
  -6 -14   1       11.51       24.09     10.44 o
  -5 -14   1        1.78       -2.57      5.71 o
  -4 -14   1       11.97       16.30      5.82 o
  -3 -14   1        0.15       -4.67      4.67 o
  -2 -14   1        0.01       -2.91      4.37 o
  -1 -14   1        7.71        8.39      4.74 o
   0 -14   1       23.99       32.42      9.97 o
   1 -14   1       10.66        8.15      4.65 o
   2 -14   1        3.67        2.82      4.09 o
   3 -14   1       40.77       42.03      6.15 o
   4 -14   1       49.96       51.60      4.73 o
   5 -14   1       20.27       14.74      4.06 o
   6 -14   1        1.82       -2.90      2.90 o
   7 -14   1       54.80       59.61      4.48 o
   8 -14   1       18.83       12.36      3.80 o
   9 -14   1        0.03       -1.89      3.96 o
  10 -14   1        6.68        5.71      8.32 o
  11 -14   1        0.12       -4.80      6.03 o
  12 -14   1        1.48      -13.94     13.94 o
  -7 -13   1        0.19      -16.08     18.66 o
  -6 -13   1        7.29       -1.91     11.02 o
  -5 -13   1        9.26        8.29      5.37 o
  -4 -13   1        8.87       -0.96      6.35 o
  -3 -13   1       16.40        9.50      5.13 o
  -2 -13   1       14.80       12.20      4.91 o
  -1 -13   1       79.20       81.21      6.88 o
   0 -13   1      240.35      245.27     10.52 o
   1 -13   1       75.00       80.20      9.47 o
   2 -13   1        5.99        0.54      4.11 o
   3 -13   1       12.33       17.39      3.55 o
   4 -13   1        1.47        0.46      2.79 o
   5 -13   1        1.55        0.99      2.54 o
   6 -13   1      106.03      115.29      5.03 o
   7 -13   1       41.03       47.48      5.42 o
   8 -13   1      135.11      157.46      6.28 o
   9 -13   1       16.80       16.99      4.54 o
  10 -13   1        1.77        3.32      3.93 o
  11 -13   1        0.66        1.50      5.84 o
  12 -13   1        3.13        5.40      6.75 o
  -8 -12   1        0.71       -8.64      8.71 o
  -7 -12   1       38.79       45.16     11.08 o
  -6 -12   1        3.30       -7.47      7.47 o
  -5 -12   1        0.91       -3.49      4.33 o
  -4 -12   1       27.49       27.22      8.54 o
  -3 -12   1        0.44        5.02      4.23 o
  -2 -12   1       27.24       24.68      4.91 o
  -1 -12   1       71.38       78.94      6.55 o
   0 -12   1       28.11       28.64      5.02 o
   1 -12   1      154.18      157.61      8.19 o
   2 -12   1        4.80        6.65      2.47 o
   3 -12   1      390.45      372.72     11.68 o
   4 -12   1      351.26      340.44      8.03 o
   5 -12   1      684.98      698.88     12.25 o
   6 -12   1      377.61      360.07      8.49 o
   7 -12   1       47.85       45.60      3.39 o
   8 -12   1       30.47       30.49      3.29 o
   9 -12   1       17.44       17.02      4.35 o
  10 -12   1        8.94        6.54      7.26 o
  11 -12   1        0.24       -3.50      5.90 o
  12 -12   1        1.96       -6.60      6.60 o
  13 -12   1        0.27       -8.09     14.39 o
  -8 -11   1        0.06        8.21      9.06 o
  -7 -11   1        0.00       -0.33      8.10 o
  -6 -11   1       11.11        8.17     15.29 o
  -5 -11   1        1.80       -0.66      4.15 o
  -4 -11   1       32.09       31.99      5.51 o
  -3 -11   1      172.63      157.68     19.02 o
  -2 -11   1       13.80       11.60      6.17 o
  -1 -11   1        3.59        1.80      3.65 o
   0 -11   1      176.57      175.34     11.14 o
   1 -11   1      158.04      146.94      6.13 o
   2 -11   1      684.79      686.08     15.45 o
   3 -11   1      509.16      526.77      9.76 o
   4 -11   1       61.20       76.14      3.91 o
   5 -11   1       24.84       26.66      2.99 o
   6 -11   1       43.76       36.37      3.73 o
   7 -11   1      171.66      172.07      5.00 o
   8 -11   1        3.47        4.08      2.16 o
   9 -11   1        0.19        1.62      2.45 o
  10 -11   1        4.45        1.70      3.34 o
  11 -11   1        0.31       -4.10      4.85 o
  12 -11   1       10.84        5.83      5.66 o
  13 -11   1       13.90        3.04      9.67 o
  -9 -10   1        0.25       -0.18      8.89 o
  -8 -10   1        0.63        4.00      8.52 o
  -7 -10   1       40.98       55.42     10.84 o
  -6 -10   1        0.28        1.14      3.91 o
  -5 -10   1       13.72       17.58      5.97 o
  -4 -10   1       18.21       10.60      3.98 o
  -3 -10   1       11.38       19.45      4.26 o
  -2 -10   1       11.20       10.96      3.64 o
  -1 -10   1       13.36       16.83      3.60 o
   0 -10   1      137.13      134.33      5.06 o
   1 -10   1       11.16       10.72      2.02 o
   2 -10   1      409.16      455.25      7.16 o
   3 -10   1      459.35      449.19      8.52 o
   4 -10   1      118.17      118.79      4.55 o
   5 -10   1      238.66      220.14      6.07 o
   6 -10   1      155.57      152.17      5.89 o
   7 -10   1      214.75      244.36      5.72 o
   8 -10   1        2.73        0.09      2.06 o
   9 -10   1       94.24      108.40      6.34 o
  10 -10   1       23.79       17.50      3.60 o
  11 -10   1       13.05       14.34      4.00 o
  12 -10   1        9.07       14.69      6.14 o
  13 -10   1        1.38       -4.51      5.56 o
 -10  -9   1        9.99       18.03      8.62 o
  -9  -9   1        3.87       -7.00      7.48 o
  -8  -9   1        3.32        6.09      6.74 o
  -7  -9   1        4.88        6.86      6.20 o
  -6  -9   1        2.25        8.04      4.20 o
  -5  -9   1       62.32       66.16      5.78 o
  -4  -9   1       26.42       20.92      3.95 o
  -3  -9   1       13.58        6.51      3.44 o
  -2  -9   1      304.70      327.37      9.08 o
  -1  -9   1       62.22       68.74      3.81 o
   0  -9   1      286.05      317.06      8.00 o
   1  -9   1      122.79      117.16      3.10 o
   2  -9   1     1558.31     1478.03     16.24 o
   3  -9   1      332.38      370.52      8.28 o
   4  -9   1      501.64      512.34      9.07 o
   5  -9   1     1281.82     1337.27     16.77 o
   6  -9   1      134.49      138.16      4.02 o
   7  -9   1       22.10       29.76      2.47 o
   8  -9   1        5.55        2.54      2.04 o
   9  -9   1        0.53       -1.17      2.18 o
  10  -9   1        0.16       -1.73      2.51 o
  11  -9   1        9.99       12.27      3.88 o
  12  -9   1        1.17        3.04      5.23 o
  13  -9   1        0.39       -5.04      5.04 o
 -10  -8   1        1.33       -6.97      6.97 o
  -9  -8   1       16.28       29.02      7.87 o
  -8  -8   1        3.09        5.29      6.34 o
  -7  -8   1       24.20       33.26      6.95 o
  -6  -8   1      274.10      260.81      8.50 o
  -5  -8   1      121.86      136.18      6.93 o
  -4  -8   1       37.10       36.29      4.43 o
  -3  -8   1      125.59      119.07      5.26 o
  -2  -8   1        9.98        7.88      2.45 o
  -1  -8   1     1030.51     1045.71     17.26 o
   0  -8   1       45.89       31.57      1.52 o
   1  -8   1       37.69       33.08      1.75 o
   2  -8   1      483.08      528.63      7.32 o
   3  -8   1      106.49       83.23      3.32 o
   4  -8   1      129.58      122.48      5.30 o
   5  -8   1      462.89      508.90      8.10 o
   6  -8   1        5.66        4.62      1.59 o
   7  -8   1       70.88       60.03      2.87 o
   8  -8   1      250.61      259.03      5.75 o
   9  -8   1       73.37       60.32      3.68 o
  10  -8   1       12.23       13.18      2.96 o
  11  -8   1        1.16       -1.30      2.99 o
  12  -8   1        0.22       -2.30      4.49 o
  13  -8   1        6.52       -7.07      8.52 o
  14  -8   1        2.05      -10.62     15.07 o
 -11  -7   1        0.22       -4.28      7.23 o
 -10  -7   1       24.39       18.44     10.34 o
  -9  -7   1        4.58        2.92     11.02 o
  -8  -7   1        0.07        3.79      6.12 o
  -7  -7   1       60.15       66.69      5.83 o
  -6  -7   1     1272.49     1340.03     23.17 o
  -5  -7   1       20.30       14.35      3.19 o
  -4  -7   1      109.90      117.11      5.84 o
  -3  -7   1       90.14       97.94      4.31 o
  -2  -7   1      717.80      700.44     12.95 o
  -1  -7   1      136.98      131.35      5.62 o
   0  -7   1        2.62        3.43      0.97 o
   1  -7   1     1520.79     1636.13     20.17 o
   2  -7   1       10.02       18.30      1.56 o
   3  -7   1       24.64       22.64      2.67 o
   4  -7   1     5972.32     6216.90     70.74 o
   5  -7   1      420.84      429.57      7.06 o
   6  -7   1        1.65        0.07      1.27 o
   7  -7   1      238.37      231.89      4.95 o
   8  -7   1        7.77        1.01      1.95 o
   9  -7   1       53.59       65.72      4.15 o
  10  -7   1        2.60        3.26      2.65 o
  11  -7   1       38.97       41.35      5.31 o
  12  -7   1        4.48       -0.99     17.99 o
  13  -7   1        7.43        6.20      8.99 o
  14  -7   1        0.01       -5.40      9.44 o
 -11  -6   1        0.37       -6.73     19.34 o
 -10  -6   1        0.02        3.44      9.06 o
  -9  -6   1        1.45        5.40      8.27 o
  -8  -6   1        3.07        4.70      7.79 o
  -7  -6   1      421.04      425.31     13.74 o
  -6  -6   1      247.15      259.40     11.42 o
  -5  -6   1        9.64        7.59      2.48 o
  -4  -6   1      141.97      142.84      3.86 o
  -3  -6   1      398.03      438.20     16.28 o
  -2  -6   1      458.03      536.58      9.03 o
  -1  -6   1     1167.60     1280.34     15.15 o
   0  -6   1      178.34      224.43      3.70 o
   1  -6   1      483.16      486.96      6.27 o
   2  -6   1      272.97      244.32      4.02 o
   3  -6   1       58.96       63.03      1.97 o
   4  -6   1      388.82      490.12      8.04 o
   5  -6   1     1159.56     1141.35     13.00 o
   6  -6   1       78.53       66.26      2.79 o
   7  -6   1        1.42       -1.45      1.45 o
   8  -6   1       79.16       69.45      4.30 o
   9  -6   1     1325.24     1366.65     19.96 o
  10  -6   1      672.67      682.08     12.18 o
  11  -6   1        5.34       12.06      3.91 o
  12  -6   1        5.50        3.45      5.48 o
  13  -6   1        2.41        6.38      8.52 o
  14  -6   1        0.54        0.98      9.52 o
 -12  -5   1        2.59       20.24     11.13 o
 -11  -5   1        1.78        4.55      9.52 o
 -10  -5   1        0.28        1.19      8.25 o
  -9  -5   1        6.73       -3.89      7.43 o
  -8  -5   1       59.16       55.99      4.34 o
  -7  -5   1      821.80      864.71     18.37 o
  -6  -5   1      224.58      230.56      5.53 o
  -5  -5   1      356.14      367.53      6.62 o
  -4  -5   1      280.22      294.95      6.02 o
  -3  -5   1       16.97       24.22      1.45 o
  -2  -5   1       75.16       97.18      3.32 o
  -1  -5   1      816.22      769.21      8.26 o
   0  -5   1     8962.67     9120.47     76.36 o
   1  -5   1     1523.54     1648.58     15.50 o
   2  -5   1    15343.72    15606.17    142.59 o
   3  -5   1       94.65       87.29      3.14 o
   4  -5   1       16.82       17.28      1.51 o
   5  -5   1     1148.45     1000.18     13.07 o
   6  -5   1       12.59       11.96      1.59 o
   7  -5   1       69.35       60.33      2.66 o
   8  -5   1      322.79      355.98      7.77 o
   9  -5   1      444.84      462.15     10.24 o
  10  -5   1        1.61        1.61      2.27 o
  11  -5   1       20.43       11.22      3.95 o
  12  -5   1        0.01       -4.17      7.66 o
  13  -5   1        0.77        3.27      9.06 o
  14  -5   1        0.00      -10.08     20.01 o
 -12  -4   1       12.51       15.00     10.62 o
 -11  -4   1        2.79        9.24      9.06 o
 -10  -4   1        0.17       11.69      8.90 o
  -9  -4   1      140.80      122.56     12.22 o
  -8  -4   1        0.50       -0.33      4.98 o
  -7  -4   1      851.53      867.48     14.16 o
  -6  -4   1       21.32       17.85      2.38 o
  -5  -4   1      420.07      374.89      6.44 o
  -4  -4   1     1852.98     1881.44     23.62 o
  -3  -4   1      457.02      435.61      5.47 o
  -2  -4   1      110.77      109.26      2.41 o
  -1  -4   1     2781.03     2698.59     37.85 o
   0  -4   1     1833.92     1928.37     17.78 o
   1  -4   1      192.86      164.58      2.70 o
   2  -4   1     5475.42     5904.07     55.74 o
   3  -4   1     5012.60     5265.34     49.56 o
   4  -4   1     1063.56     1096.63     13.02 o
   5  -4   1      805.29      864.95     10.82 o
   6  -4   1      717.55      671.52      9.13 o
   7  -4   1      524.58      491.56      7.38 o
   8  -4   1       17.04       13.09      2.08 o
   9  -4   1        1.38        0.78      2.06 o
  10  -4   1       60.28       61.09      3.71 o
  11  -4   1      134.93      155.99      7.27 o
  12  -4   1        6.21       -0.28      3.27 o
  13  -4   1        2.06       -4.43      8.42 o
  14  -4   1        2.40       -0.26     17.66 o
 -13  -3   1        1.16       -4.27     14.62 o
 -12  -3   1        1.68       -5.63     12.59 o
 -11  -3   1       12.51        9.64      8.89 o
 -10  -3   1      129.18      140.09     13.72 o
  -9  -3   1        2.16        1.51      3.59 o
  -8  -3   1      171.71      185.01      6.15 o
  -7  -3   1        0.00       -1.88      1.88 o
  -6  -3   1      101.05      102.13      3.43 o
  -5  -3   1      522.80      521.25      7.84 o
  -4  -3   1       26.86       29.85      1.64 o
  -3  -3   1        5.96        5.54      1.17 o
  -2  -3   1     9181.90     9042.36     78.46 o
  -1  -3   1    22656.19    22884.95    210.35 o
   0  -3   1    15850.48    15933.39    145.36 o
   1  -3   1     4981.67     4676.00     51.58 o
   2  -3   1    44423.22    44366.91    441.03 o
   3  -3   1     5544.66     5479.42     51.32 o
   4  -3   1     6340.18     6291.83     64.40 o
   5  -3   1        7.10        6.00      0.97 o
   6  -3   1       10.75       12.33      1.65 o
   7  -3   1       30.83       30.51      2.09 o
   8  -3   1      428.79      415.26      7.97 o
   9  -3   1        5.72        0.46      2.11 o
  10  -3   1       91.54       98.07      4.64 o
  11  -3   1       17.47       14.22      3.58 o
  12  -3   1        9.83        4.44     12.37 o
  13  -3   1        0.00       -5.13      8.31 o
  14  -3   1        7.08       -3.33      7.44 o
 -13  -2   1        0.06        6.34     17.31 o
 -12  -2   1       14.20       10.32     11.24 o
 -11  -2   1        2.02       -2.74      5.94 o
 -10  -2   1       79.27       97.80      8.40 o
  -9  -2   1        3.67        2.97      2.70 o
  -8  -2   1        2.90        3.35      2.27 o
  -7  -2   1      111.49      113.30      4.65 o
  -6  -2   1      102.48      105.22      3.52 o
  -5  -2   1      795.46      798.32     12.37 o
  -4  -2   1      546.25      640.39      7.35 o
  -3  -2   1     1096.74      952.80      9.66 o
  -2  -2   1       13.11       10.70      1.00 o
  -1  -2   1     1891.74     1707.79     14.62 o
   0  -2   1     1186.50     1046.24     11.05 o
   1  -2   1    13325.23    13488.53    125.34 o
   2  -2   1    10148.56     9458.12     93.90 o
   3  -2   1      178.89      155.61      2.64 o
   4  -2   1     1273.70     1237.99     13.00 o
   5  -2   1      558.81      553.75      6.50 o
   6  -2   1      280.10      345.38      5.81 o
   7  -2   1     1107.59     1048.05     14.71 o
   8  -2   1      320.25      296.34      6.55 o
   9  -2   1       65.44       62.20      3.42 o
  10  -2   1        0.08       -1.83      1.83 o
  11  -2   1       39.04       48.04      7.67 o
  12  -2   1        2.88       12.79      6.68 o
  13  -2   1        0.13       -6.35      8.15 o
  14  -2   1        5.66        4.18      7.86 o
 -13  -1   1        0.01        5.17      9.54 o
 -12  -1   1        0.64       -5.78      5.78 o
 -11  -1   1       16.09        6.36      6.62 o
 -10  -1   1        2.48        7.48      5.55 o
  -9  -1   1       58.87       60.31      4.06 o
  -8  -1   1      421.28      420.59      9.16 o
  -7  -1   1       22.48       32.14      3.25 o
  -6  -1   1       19.19       13.19      1.67 o
  -5  -1   1       54.77       58.26      1.78 o
  -4  -1   1     1445.92     1478.78     13.47 o
  -3  -1   1     5361.18     5388.83     41.71 o
  -2  -1   1     3663.46     3403.88     26.57 o
  -1  -1   1     4696.29     4346.85     33.53 o
   0  -1   1     2066.46     2111.82     42.19 o
   1  -1   1      713.42      794.78      8.46 o
   2  -1   1    11951.01    11735.00    107.99 o
   3  -1   1     4543.48     4130.74     34.11 o
   4  -1   1      986.80     1050.63     11.17 o
   5  -1   1      290.62      255.53      4.32 o
   6  -1   1      340.46      289.21      5.63 o
   7  -1   1        1.02        0.25      1.36 o
   8  -1   1      114.81      104.07      3.71 o
   9  -1   1       99.69      109.92      5.47 o
  10  -1   1       12.29       10.49      7.28 o
  11  -1   1       23.67       30.63     12.92 o
  12  -1   1        9.10        7.99      9.09 o
  13  -1   1       17.38       20.79      8.18 o
 -13   0   1        2.26        2.49     13.94 o
 -12   0   1        0.08       -5.13      6.40 o
 -11   0   1        0.10       -1.38      5.96 o
 -10   0   1        6.27       -5.20      5.25 o
  -9   0   1        1.34       -1.11      1.90 o
  -8   0   1       61.54       59.13      2.98 o
  -7   0   1      247.27      242.45      5.34 o
  -6   0   1       37.02       29.00      2.11 o
  -5   0   1       45.66       55.56      3.53 o
  -4   0   1      354.34      313.87      4.50 o
  -3   0   1      166.42      136.52      2.02 o
  -2   0   1     6426.18     6148.19     47.66 o
  -1   0   1     5257.95     4845.42     42.73 o
   0   0   1     1128.81      913.38     23.39 o
   1   0   1    15952.39    15647.77    131.05 o
   2   0   1     2686.90     2484.17     18.58 o
   3   0   1      671.22      739.52      6.41 o
   4   0   1       62.61       65.76      1.44 o
   5   0   1     1887.96     1967.76     19.79 o
   6   0   1       98.02      117.68      3.35 o
   7   0   1       26.57       27.20      3.18 o
   8   0   1      191.70      203.31      6.13 o
   9   0   1      270.84      293.37      7.74 o
  10   0   1       31.03       28.89      6.69 o
  11   0   1       47.68       53.73      7.86 o
  12   0   1        0.91       -6.48      6.48 o
  13   0   1       41.59       53.37      9.31 o
 -14   1   1        0.98        5.34     16.19 o
 -13   1   1        1.57        4.57      7.13 o
 -12   1   1        2.07       -1.83     10.71 o
 -11   1   1       13.06        4.77      4.48 o
 -10   1   1       87.44       90.36      4.10 o
  -9   1   1        5.69        5.70      2.06 o
  -8   1   1       25.96       24.39      2.45 o
  -7   1   1      146.41      135.13      4.18 o
  -6   1   1     1370.55     1371.30     16.32 o
  -5   1   1        6.71       10.39      1.23 o
  -4   1   1      646.96      525.41      5.83 o
  -3   1   1      129.08      138.33      1.81 o
  -2   1   1     7209.71     6841.53     53.08 o
  -1   1   1     4922.26     4778.78     35.70 o
   0   1   1      310.21      330.80      4.08 o
   1   1   1      225.29      181.65      4.93 o
   2   1   1    10098.61     9891.26     80.41 o
   3   1   1      961.76      902.27      8.73 o
   4   1   1      104.49      113.99      2.24 o
   5   1   1       12.08       12.23      1.59 o
   6   1   1        0.06       -0.18      0.99 o
   7   1   1        2.61        2.25      1.80 o
   8   1   1        0.26        0.11      3.59 o
   9   1   1       59.18       62.43      4.03 o
  10   1   1      154.16      151.85      9.73 o
  11   1   1        0.83       -6.10      6.10 o
  12   1   1        0.42        0.10      8.32 o
  13   1   1        2.96        2.90      9.84 o
 -14   2   1        0.03       -8.12      8.12 o
 -13   2   1        6.67        8.09      7.74 o
 -12   2   1        1.55       -0.57      3.09 o
 -11   2   1        0.07       -3.57      3.57 o
 -10   2   1        4.84       -1.38      2.21 o
  -9   2   1       98.49       95.39      4.86 o
  -8   2   1       43.91       38.13      2.75 o
  -7   2   1     1134.38     1213.63     16.77 o
  -6   2   1      516.06      481.18      8.02 o
  -5   2   1       60.94       58.75      1.71 o
  -4   2   1     1162.93     1130.93      9.95 o
  -3   2   1     4871.37     4940.90     36.97 o
  -2   2   1    18700.49    18693.71    162.74 o
  -1   2   1     3514.55     3297.37     24.76 o
   0   2   1     1140.74     1132.52     12.02 o
   1   2   1    11717.20    11229.50    235.25 o
   2   2   1     1298.52     1286.17     12.98 o
   3   2   1      968.18      840.35      8.60 o
   4   2   1       65.05       59.18      1.83 o
   5   2   1       36.82       30.78      2.34 o
   6   2   1      102.08       95.82      2.94 o
   7   2   1       18.48       22.96      2.56 o
   8   2   1       26.83       28.83      3.08 o
   9   2   1      166.59      169.85      8.80 o
  10   2   1      262.64      289.71     14.08 o
  11   2   1        0.04       -4.78     13.49 o
  12   2   1        9.68        3.85     11.69 o
  13   2   1        0.23        8.00     11.92 o
 -14   3   1        0.00        0.80     12.64 o
 -13   3   1       10.61        4.51     10.38 o
 -12   3   1        5.44        5.40      4.15 o
 -11   3   1       31.20       26.28      6.72 o
 -10   3   1       16.23       15.15      2.82 o
  -9   3   1        1.94       -2.90      2.90 o
  -8   3   1        5.56        0.06      1.71 o
  -7   3   1      194.94      194.23      5.27 o
  -6   3   1       33.09       27.39      1.47 o
  -5   3   1      158.14      170.99      3.22 o
  -4   3   1      642.88      591.54      5.92 o
  -3   3   1     2544.90     2387.40     21.89 o
  -2   3   1       26.05       23.26      1.36 o
  -1   3   1        1.77        6.53      0.90 o
   0   3   1     7427.65     7393.73     64.29 o
   1   3   1     7919.00     7793.14     85.95 o
   2   3   1        1.73        0.55      0.74 o
   3   3   1      403.70      424.11      5.64 o
   4   3   1      684.28      670.85      7.60 o
   5   3   1       28.59       22.96      2.48 o
   6   3   1        1.46        1.93      1.42 o
   7   3   1        4.50        3.88      2.14 o
   8   3   1      237.14      251.04      7.50 o
   9   3   1       36.03       41.87      4.19 o
  10   3   1       34.67       31.37     10.12 o
  11   3   1        1.24       11.69      9.06 o
  12   3   1        8.76       15.00     10.12 o
 -14   4   1        7.12        2.49     16.80 o
 -13   4   1        1.74       -3.19      6.88 o
 -12   4   1       23.98       30.51      9.13 o
 -11   4   1       67.11       66.32      9.38 o
 -10   4   1       11.34        8.05      2.83 o
  -9   4   1      170.62      156.59      5.37 o
  -8   4   1        6.69        4.78      2.00 o
  -7   4   1       98.39       73.87      2.72 o
  -6   4   1      408.36      380.05      5.77 o
  -5   4   1      227.52      203.29      4.00 o
  -4   4   1      146.92      141.47      2.74 o
  -3   4   1      579.00      674.09      6.86 o
  -2   4   1     9451.38     9447.81     73.38 o
  -1   4   1    20857.02    21011.54    161.03 o
   0   4   1    17975.16    17904.78    145.68 o
   1   4   1       68.63       80.48      2.32 o
   2   4   1      714.94      750.52      9.57 o
   3   4   1      194.07      190.33      4.57 o
   4   4   1      143.66      162.36      6.84 o
   5   4   1       60.00       76.89      3.03 o
   6   4   1      147.61      133.62      4.61 o
   7   4   1        0.73       -2.88      2.88 o
   8   4   1       25.60       28.29      5.50 o
   9   4   1       11.70       14.33      8.10 o
  10   4   1        0.01        6.08      8.07 o
  11   4   1        0.17       -2.25      8.59 o
  12   4   1        0.95       13.49     10.49 o
 -14   5   1        0.24       -6.94      9.18 o
 -13   5   1        0.46        4.53      8.84 o
 -12   5   1        0.14        0.98      3.95 o
 -11   5   1       78.14       79.79      7.36 o
 -10   5   1        1.85        2.68      2.66 o
  -9   5   1       23.41       18.51      4.38 o
  -8   5   1        6.37        8.87      2.11 o
  -7   5   1     1179.29     1105.43     14.10 o
  -6   5   1      242.58      246.49      4.97 o
  -5   5   1       59.47       60.26      2.49 o
  -4   5   1      655.85      740.90      7.77 o
  -3   5   1      389.83      385.08      4.45 o
  -2   5   1      378.12      433.19      4.60 o
  -1   5   1       42.63       41.07      1.34 o
   0   5   1     4641.16     4658.42     38.88 o
   1   5   1     1511.95     1582.27     15.16 o
   2   5   1      584.03      746.75      9.11 o
   3   5   1     4129.20     4148.25     38.37 o
   4   5   1      431.71      412.05      6.57 o
   5   5   1      148.01      127.18      4.50 o
   6   5   1      138.44      121.93      5.32 o
   7   5   1       72.62       69.96      7.25 o
   8   5   1      110.61      105.98     11.29 o
   9   5   1       56.41       57.48     13.94 o
  10   5   1       13.11        6.47      8.74 o
  11   5   1       31.63       44.25     13.04 o
  12   5   1        3.40        8.26     10.62 o
 -14   6   1        5.26       16.29     19.34 o
 -13   6   1        0.55       -4.27      8.27 o
 -12   6   1        2.12       -0.96      7.75 o
 -11   6   1       45.89       42.62      5.41 o
 -10   6   1        7.39        4.15      3.34 o
  -9   6   1        0.01       -2.14      2.33 o
  -8   6   1       69.23       69.57      4.80 o
  -7   6   1      155.44      153.75      4.73 o
  -6   6   1       15.77       13.73      1.62 o
  -5   6   1        0.14       -1.00      1.18 o
  -4   6   1       82.90       99.07      2.68 o
  -3   6   1       81.13       97.19      3.50 o
  -2   6   1     2391.87     2422.82     21.08 o
  -1   6   1      436.78      441.54      4.65 o
   0   6   1      221.10      242.33      5.65 o
   1   6   1    24380.04    26025.62    223.00 o
   2   6   1     4197.72     4327.08     42.14 o
   3   6   1       24.05       17.27      2.95 o
   4   6   1        4.46        4.18      2.18 o
   5   6   1       22.29       23.91      2.94 o
   6   6   1       31.95       39.24      3.80 o
   7   6   1      257.43      246.32     10.41 o
   8   6   1        2.16       -1.06      7.29 o
   9   6   1       65.08       74.57     10.94 o
  10   6   1        0.00       10.30     10.12 o
  11   6   1        0.36        8.69      9.98 o
 -14   7   1        2.67        5.30     11.92 o
 -13   7   1        1.53       -4.29     14.84 o
 -12   7   1        0.15       -8.89     11.69 o
 -11   7   1        1.47        3.18      3.24 o
 -10   7   1       11.11        9.62      2.90 o
  -9   7   1      257.66      275.49      7.45 o
  -8   7   1      222.93      213.50      5.24 o
  -7   7   1       13.29       11.48      1.80 o
  -6   7   1        9.68       13.59      1.67 o
  -5   7   1       21.86       24.37      1.86 o
  -4   7   1     2132.72     2300.05     21.97 o
  -3   7   1      386.48      407.71      5.18 o
  -2   7   1     1217.60     1240.44     11.83 o
  -1   7   1     1308.11     1299.88     13.09 o
   0   7   1      550.76      535.92      8.36 o
   1   7   1     1228.23     1173.81     14.61 o
   2   7   1      115.61      147.93      4.86 o
   3   7   1      206.83      221.79      6.71 o
   4   7   1      337.13      319.40     15.90 o
   5   7   1       98.81      112.02      5.01 o
   6   7   1      143.44      137.28      9.55 o
   7   7   1       98.64      113.50      9.08 o
   8   7   1        1.07        2.98      8.33 o
   9   7   1       41.71       47.94      8.04 o
  10   7   1       32.96       50.33      9.53 o
  11   7   1       19.44       19.40      9.45 o
 -14   8   1       15.77       11.02     22.94 o
 -13   8   1       11.08       12.18      9.38 o
 -12   8   1        3.65        8.04     12.37 o
 -11   8   1        0.48       -3.05      3.05 o
 -10   8   1        0.71        1.09      2.34 o
  -9   8   1       78.48       88.24      4.09 o
  -8   8   1      193.88      219.82      5.18 o
  -7   8   1       76.63       80.16      3.13 o
  -6   8   1        1.15        0.02      1.42 o
  -5   8   1        4.70        5.31      1.70 o
  -4   8   1       70.89       73.97      2.50 o
  -3   8   1        2.81        4.09      2.38 o
  -2   8   1       29.19       27.03      1.75 o
  -1   8   1     2168.60     2269.91     21.70 o
   0   8   1     1879.07     2015.81     21.07 o
   1   8   1       52.27       56.37      2.88 o
   2   8   1        7.50        9.13      2.33 o
   3   8   1      252.28      244.24      8.11 o
   4   8   1        0.06        2.16      3.31 o
   5   8   1       21.86       26.24      4.22 o
   6   8   1        0.23       -2.99      3.25 o
   7   8   1       13.79        7.12      5.79 o
   8   8   1       17.30       12.71      6.66 o
   9   8   1       22.39       33.79      9.00 o
  10   8   1        5.04        3.99     10.51 o
 -13   9   1        1.88       11.46     19.34 o
 -12   9   1        2.88       -2.16      4.68 o
 -11   9   1        5.86       10.90      3.63 o
 -10   9   1       40.43       47.85      3.61 o
  -9   9   1       33.39       38.62      3.51 o
  -8   9   1      114.41      117.18      4.97 o
  -7   9   1      120.81      123.68      3.97 o
  -6   9   1       31.39       23.39      2.16 o
  -5   9   1      734.10      766.21     10.89 o
  -4   9   1      219.79      234.57      4.91 o
  -3   9   1     1428.91     1494.81     15.80 o
  -2   9   1        0.37       -0.84      1.21 o
  -1   9   1        9.04        8.48      1.43 o
   0   9   1      646.16      657.01      9.81 o
   1   9   1        1.87        1.08      2.17 o
   2   9   1        6.12       14.34      3.39 o
   3   9   1       13.78       14.98      3.80 o
   4   9   1       82.84       94.86      5.84 o
   5   9   1        2.42       -2.17      4.74 o
   6   9   1       39.20       49.15      5.65 o
   7   9   1        3.70        9.48      6.51 o
   8   9   1        1.20        6.36      6.57 o
   9   9   1       14.93       32.91     10.79 o
  10   9   1        0.04      -13.94     13.94 o
 -13  10   1        0.38       -9.06      9.06 o
 -12  10   1       13.95        6.05      5.30 o
 -11  10   1        9.63        8.18      4.78 o
 -10  10   1        6.67        5.94      2.89 o
  -9  10   1       16.35       17.50      2.92 o
  -8  10   1      292.23      292.82      6.41 o
  -7  10   1      504.12      499.13      8.35 o
  -6  10   1       30.63       31.15      2.55 o
  -5  10   1       16.04       21.62      2.65 o
  -4  10   1       41.24       37.65      2.84 o
  -3  10   1       33.99       29.23      2.61 o
  -2  10   1      356.46      361.57      7.54 o
  -1  10   1      698.06      729.57     13.74 o
   0  10   1        0.60       -0.53      3.22 o
   1  10   1      350.11      322.99     11.04 o
   2  10   1      125.04      113.78      8.59 o
   3  10   1       34.41       42.04      5.33 o
   4  10   1      256.92      242.17     10.36 o
   5  10   1        1.68        1.94      4.06 o
   6  10   1        0.66        3.63      4.60 o
   7  10   1        0.03      -13.27     13.27 o
   8  10   1        1.08       -4.06      8.71 o
   9  10   1       11.54       24.33     10.79 o
 -13  11   1        3.35       -5.40     12.14 o
 -12  11   1        0.48       -9.44     12.14 o
 -11  11   1        1.36        2.81      4.85 o
 -10  11   1        5.50        3.99      3.84 o
  -9  11   1       92.34       76.69      4.59 o
  -8  11   1      131.26      140.98      5.08 o
  -7  11   1       18.45       24.71      2.88 o
  -6  11   1        0.26       -2.27      2.27 o
  -5  11   1      785.08      807.53     15.26 o
  -4  11   1        1.62        1.40      2.22 o
  -3  11   1        4.42        1.67      2.11 o
  -2  11   1      764.46      771.95     14.57 o
  -1  11   1       98.25       88.05      6.01 o
   0  11   1      221.04      189.72      8.79 o
   1  11   1      164.36      134.04      8.80 o
   2  11   1      337.11      373.18     12.71 o
   3  11   1       67.16       54.97      5.99 o
   4  11   1       98.03       88.61      7.10 o
   5  11   1       16.67        8.38      4.93 o
   6  11   1       13.07       10.57      8.59 o
   7  11   1       19.42       24.36     10.01 o
   8  11   1        3.63      -14.76     15.97 o
 -12  12   1        0.72      -12.59     12.59 o
 -11  12   1       26.74       12.59     13.04 o
 -10  12   1        1.25       -2.61      4.26 o
  -9  12   1       59.60       52.50      5.39 o
  -8  12   1       60.08       63.78      4.24 o
  -7  12   1        0.05       -1.83      2.38 o
  -6  12   1      168.87      179.86      6.02 o
  -5  12   1       46.68       53.58      3.67 o
  -4  12   1       94.63      104.06      4.37 o
  -3  12   1      573.69      549.22     19.56 o
  -2  12   1        0.18       -2.80      3.47 o
  -1  12   1      213.81      222.08      9.59 o
   0  12   1      162.37      158.51      9.06 o
   1  12   1        5.65        0.55      4.48 o
   2  12   1       20.96       27.59      5.10 o
   3  12   1        4.24        0.63      4.39 o
   4  12   1       39.77       36.84      5.80 o
   5  12   1        6.22        3.23      4.78 o
   6  12   1        6.55       10.34      8.64 o
   7  12   1        3.12       -1.05      8.43 o
 -12  13   1        0.22       -8.99     12.14 o
 -11  13   1        8.10      -11.24     11.24 o
 -10  13   1        9.09       -3.37     14.17 o
  -9  13   1      126.19      130.82      7.47 o
  -8  13   1       24.79       30.74      3.71 o
  -7  13   1        1.77        0.06      2.65 o
  -6  13   1      146.28      144.11      7.22 o
  -5  13   1        9.03       13.16      3.18 o
  -4  13   1        3.05        5.10      4.28 o
  -3  13   1        0.23       -4.27      6.75 o
  -2  13   1       31.68       30.73      5.65 o
  -1  13   1      216.15      210.24      9.70 o
   0  13   1        2.18       -0.59      4.48 o
   1  13   1      118.49       77.89      6.99 o
   2  13   1        4.45       -1.62      4.39 o
   3  13   1        0.77        1.23      5.27 o
   4  13   1       18.49       13.81      9.89 o
   5  13   1        0.96       -0.59      5.09 o
   6  13   1        0.18       -7.46      8.52 o
 -11  14   1        1.66      -11.69     12.59 o
 -10  14   1       21.15       17.99     12.59 o
  -9  14   1       38.55       38.66      7.23 o
  -8  14   1       27.86       21.40      4.09 o
  -7  14   1        0.69        1.61      3.30 o
  -6  14   1       70.29       65.45      8.09 o
  -5  14   1       55.24       45.65      6.19 o
  -4  14   1       41.60       34.60      5.88 o
  -3  14   1       10.90        3.99      4.60 o
  -2  14   1        1.48        1.48      3.61 o
  -1  14   1        2.41        7.51      4.28 o
   0  14   1      105.52      119.32      8.05 o
   1  14   1        0.01       -4.18      6.07 o
   2  14   1       55.80       42.28      6.31 o
   3  14   1       18.34       17.46      6.02 o
   4  14   1        0.10       -3.44      5.90 o
   5  14   1       32.87       33.78      6.86 o
 -11  15   1        0.02       -9.89     12.59 o
 -10  15   1        1.24       -9.89     11.24 o
  -9  15   1       16.44        9.89     11.69 o
  -8  15   1       76.84       70.10      8.10 o
  -7  15   1       67.17       83.96      7.61 o
  -6  15   1       26.62       23.33      5.88 o
  -5  15   1        5.32        1.29      4.60 o
  -4  15   1       15.18       16.63      5.50 o
  -3  15   1       12.24        9.02      5.06 o
  -2  15   1       18.91       20.87      5.22 o
  -1  15   1       41.61       31.13      5.71 o
   0  15   1        4.57        3.02      5.48 o
   1  15   1       21.23       21.06      5.81 o
   2  15   1       18.47       13.49      5.81 o
   3  15   1        1.53       -1.94      5.28 o
   4  15   1       32.99       37.92      7.42 o
 -10  16   1        1.26       -8.99     12.14 o
  -8  16   1       10.01        1.35      8.09 o
  -7  16   1      124.86      138.51     13.94 o
  -6  16   1       12.39        5.19      5.24 o
  -5  16   1       38.51       57.40      7.47 o
  -4  16   1       12.08        6.51      5.24 o
  -3  16   1       25.41       28.29      9.22 o
  -2  16   1       10.43        3.34      4.76 o
  -1  16   1        0.28       -0.04      4.56 o
   0  16   1       19.13       15.15      5.84 o
   1  16   1        6.74        9.38      5.75 o
   2  16   1        1.44       -2.69      5.03 o
   3  16   1        5.44        6.50      6.16 o
  -8  17   1        0.65       -6.75      6.75 o
  -7  17   1        3.34       -1.80      7.20 o
  -6  17   1        5.64       -6.30      6.30 o
  -5  17   1       17.34       14.39      8.09 o
  -4  17   1        5.08        9.63      6.02 o
  -3  17   1        4.47        9.63      6.47 o
  -2  17   1        0.17       -0.90     10.79 o
  -1  17   1        7.74        8.75      8.10 o
   0  17   1        0.07       -1.90      5.22 o
   1  17   1       19.32       24.20     11.24 o
  -3  18   1        4.64       -4.50      8.99 o
  -2  18   1       10.95       -0.90      8.99 o
  -1  18   1        5.72       -1.35     10.34 o
   0 -18   2       14.96       29.94     10.34 o
   1 -18   2       15.82       14.90     13.27 o
   2 -18   2        7.39        4.50      9.44 o
   3 -18   2        5.00        7.42      6.34 o
   4 -18   2        0.22       -5.50      5.50 o
   5 -18   2       10.95        8.54      6.36 o
   6 -18   2        4.78        2.15      6.07 o
   7 -18   2        3.10       -0.45      6.04 o
  -2 -17   2        0.81       -6.20      7.55 o
  -1 -17   2        6.10        2.36      5.43 o
   0 -17   2        2.98        3.83      8.00 o
   1 -17   2        6.69        0.33      4.89 o
   2 -17   2       20.28       11.41      6.02 o
   3 -17   2        0.29       -3.01      4.97 o
   4 -17   2       15.66       12.23      5.88 o
   5 -17   2        1.22       -2.90      4.60 o
   6 -17   2       14.78       16.61      6.30 o
   7 -17   2        6.36       -1.57      5.41 o
   8 -17   2        0.39       -5.03      5.24 o
   9 -17   2        0.42       -6.75      7.20 o
  -3 -16   2        0.28        5.28      5.93 o
  -2 -16   2       53.69       66.61      7.99 o
  -1 -16   2        3.53       -0.47      5.07 o
   0 -16   2        3.12        3.03      4.81 o
   1 -16   2       37.21       37.18      6.15 o
   2 -16   2        0.09        5.40      5.18 o
   3 -16   2        0.79       -2.23      4.86 o
   4 -16   2        0.14       -3.06      4.74 o
   5 -16   2       33.43       35.78     13.49 o
   6 -16   2        0.08       -0.05      4.60 o
   7 -16   2        3.89        3.53      5.24 o
   8 -16   2       38.26       34.12      7.51 o
   9 -16   2        5.82        6.02      6.65 o
  10 -16   2        1.49       -5.48     13.49 o
  -5 -15   2       19.35        9.41     10.49 o
  -4 -15   2        2.01       -1.80      5.60 o
  -3 -15   2       30.85       30.21      6.40 o
  -2 -15   2       19.53        8.50      5.55 o
  -1 -15   2        5.69       -0.79      4.58 o
   0 -15   2        0.35       -4.18      4.18 o
   1 -15   2       35.67       26.02      5.73 o
   2 -15   2       18.65       17.22      8.99 o
   3 -15   2        0.01       -0.05      4.60 o
   4 -15   2        1.56       -3.97      3.97 o
   5 -15   2        7.01        8.54      3.89 o
   6 -15   2        0.26        0.55      3.10 o
   7 -15   2       67.70       60.12      5.26 o
   8 -15   2        2.75        7.84      3.76 o
   9 -15   2        0.28       -4.77     15.52 o
  10 -15   2        1.05       -3.83     17.76 o
  11 -15   2        5.75       18.51      7.75 o
  -6 -14   2        8.35       -8.57      8.57 o
  -5 -14   2       38.64       39.87      7.30 o
  -4 -14   2       16.62       17.47      7.54 o
  -3 -14   2        1.81       -4.35      4.63 o
  -2 -14   2        3.73       -1.50      4.73 o
  -1 -14   2        1.04       -1.16      5.04 o
   0 -14   2      269.78      295.53     13.27 o
   1 -14   2       49.58       70.07      6.61 o
   2 -14   2       16.62       12.48      6.17 o
   3 -14   2       51.31       52.76      6.83 o
   4 -14   2       72.28       78.86      5.70 o
   5 -14   2      147.44      148.16      9.21 o
   6 -14   2       48.57       53.23      4.38 o
   7 -14   2       32.78       41.95      4.37 o
   8 -14   2       11.91        8.94      3.50 o
   9 -14   2        4.07       -1.89      3.61 o
  10 -14   2        6.47       -5.63      5.63 o
  11 -14   2        7.83       10.41      8.54 o
  12 -14   2        0.07       -6.43     16.41 o
  -7 -13   2        0.09       -6.46      8.89 o
  -6 -13   2       41.26       48.01     11.12 o
  -5 -13   2       22.89       25.42      5.94 o
  -4 -13   2        0.05       -4.67      4.67 o
  -3 -13   2       53.80       49.66      6.37 o
  -2 -13   2       28.82       24.17      5.44 o
  -1 -13   2      142.82      131.78     13.46 o
   0 -13   2      241.62      234.08     12.56 o
   1 -13   2       46.53       49.17      8.09 o
   2 -13   2      267.03      261.32     10.30 o
   3 -13   2      644.24      646.12     13.09 o
   4 -13   2      132.90      136.18      5.93 o
   5 -13   2       25.66       16.67      3.14 o
   6 -13   2        2.10        3.90      2.75 o
   7 -13   2      118.00      105.38      5.13 o
   8 -13   2        5.18        5.65      3.30 o
   9 -13   2        0.04       -0.95      3.55 o
  10 -13   2        1.64        2.41      3.88 o
  11 -13   2        0.25       -8.26     16.86 o
  12 -13   2       11.69       16.50      7.90 o
  -8 -12   2        1.40       -1.85      9.03 o
  -7 -12   2        1.42       -2.45     20.24 o
  -6 -12   2        4.75        9.31      8.07 o
  -5 -12   2       39.24       34.84      6.06 o
  -4 -12   2       33.99       30.38      6.84 o
  -3 -12   2       10.04        9.00      4.40 o
  -2 -12   2        0.41       -3.55      3.55 o
  -1 -12   2        7.85        3.94      4.11 o
   0 -12   2      428.95      413.63     12.76 o
   1 -12   2        0.00       -0.45      3.37 o
   2 -12   2       68.06       68.73      3.87 o
   3 -12   2       73.82       73.23      4.54 o
   4 -12   2       69.28       59.88      3.83 o
   5 -12   2      100.92       95.80      4.63 o
   6 -12   2       69.20       82.62      4.44 o
   7 -12   2       12.44        7.70      2.78 o
   8 -12   2       11.97        9.72      2.55 o
   9 -12   2        4.96        3.04      3.01 o
  10 -12   2        0.23       -2.91      3.98 o
  11 -12   2        7.96        4.66     14.62 o
  12 -12   2        6.94       17.64      9.89 o
  13 -12   2        0.42       -6.44      6.44 o
  -8 -11   2        3.86       -7.67      7.67 o
  -7 -11   2        0.62       -5.72      7.35 o
  -6 -11   2       15.76       27.38      6.80 o
  -5 -11   2        1.98       -4.01      4.01 o
  -4 -11   2       21.85       12.59      4.98 o
  -3 -11   2        9.28        3.11      4.30 o
  -2 -11   2       28.52       34.10      5.28 o
  -1 -11   2       45.92       41.60      6.52 o
   0 -11   2      569.59      575.78     24.63 o
   1 -11   2        6.27       -2.30      2.30 o
   2 -11   2      328.63      345.43      7.66 o
   3 -11   2        8.24        8.26      2.70 o
   4 -11   2        1.25        4.71      2.29 o
   5 -11   2      404.90      417.15      8.89 o
   6 -11   2      232.72      188.96      6.03 o
   7 -11   2       12.77        6.82      2.28 o
   8 -11   2       47.47       40.30      3.39 o
   9 -11   2       53.80       61.14      4.22 o
  10 -11   2       22.63       19.64      3.98 o
  11 -11   2        3.91        8.71      4.94 o
  12 -11   2        1.16        8.12      7.00 o
  13 -11   2        0.21       -5.67      5.67 o
  -9 -10   2        9.67       13.83      9.98 o
  -8 -10   2       16.24       17.70      7.32 o
  -7 -10   2       82.47       83.25     18.03 o
  -6 -10   2        3.23       -3.83      3.83 o
  -5 -10   2       22.42       15.41      4.29 o
  -4 -10   2      193.02      177.78      8.98 o
  -3 -10   2      168.94      192.01      7.76 o
  -2 -10   2      279.67      293.21      9.13 o
  -1 -10   2       27.09       28.60      3.73 o
   0 -10   2       18.21       16.80      2.47 o
   1 -10   2       61.47       54.45      2.94 o
   2 -10   2     3343.88     3384.13     36.86 o
   3 -10   2        3.40        1.90      2.25 o
   4 -10   2       55.52       54.57      3.73 o
   5 -10   2       19.07       14.31      2.50 o
   6 -10   2        7.58        4.89      2.15 o
   7 -10   2      280.36      260.10      5.96 o
   8 -10   2       62.05       63.35      3.41 o
   9 -10   2       16.99       19.85      3.52 o
  10 -10   2        8.29        2.81      3.56 o
  11 -10   2        0.81        3.19      3.51 o
  12 -10   2        4.96        3.27      8.13 o
  13 -10   2        0.20        3.20      6.37 o
 -10  -9   2        0.58       -0.94      7.74 o
  -9  -9   2       18.28       16.07      8.35 o
  -8  -9   2       38.00       41.95     15.51 o
  -7  -9   2        0.69        3.58      5.88 o
  -6  -9   2       27.46       22.35      4.70 o
  -5  -9   2       17.67       14.67      4.20 o
  -4  -9   2      263.90      235.41     16.62 o
  -3  -9   2       99.79      102.52     13.94 o
  -2  -9   2      101.98      113.58      5.61 o
  -1  -9   2       23.43       23.49      3.25 o
   0  -9   2       27.45       39.50      2.11 o
   1  -9   2      292.90      323.73      6.57 o
   2  -9   2      189.48      187.76      5.57 o
   3  -9   2     1745.70     1739.72     24.53 o
   4  -9   2      201.06      188.44      5.84 o
   5  -9   2       99.01       95.24      4.10 o
   6  -9   2        7.22        3.61      1.96 o
   7  -9   2      105.02      118.28      5.27 o
   8  -9   2      129.60      144.71      4.46 o
   9  -9   2        1.58        0.95      2.18 o
  10  -9   2       11.69        2.89      3.49 o
  11  -9   2        0.21       -2.30      2.78 o
  12  -9   2        0.52       -7.42      9.70 o
  13  -9   2        3.56       -0.38      5.83 o
 -10  -8   2       30.36       39.13     10.92 o
  -9  -8   2       12.64       18.85      7.46 o
  -8  -8   2        5.04        4.82      6.13 o
  -7  -8   2       66.82       65.06      8.12 o
  -6  -8   2       18.33       19.95      3.54 o
  -5  -8   2      199.45      184.33      9.93 o
  -4  -8   2      429.13      437.11     11.46 o
  -3  -8   2      255.67      281.01      8.38 o
  -2  -8   2       74.76       99.29      5.02 o
  -1  -8   2        5.69        6.86      2.24 o
   0  -8   2      126.61      101.12      2.59 o
   1  -8   2      118.75      126.63      3.29 o
   2  -8   2      107.81      103.95      3.06 o
   3  -8   2     5468.01     5404.63     76.91 o
   4  -8   2        5.74        8.15      2.06 o
   5  -8   2       40.93       50.34      2.93 o
   6  -8   2       36.43       32.29      2.22 o
   7  -8   2      427.79      420.21      7.13 o
   8  -8   2      288.13      286.16      6.00 o
   9  -8   2      126.01      108.40      4.44 o
  10  -8   2       47.14       51.09      5.34 o
  11  -8   2       25.29       17.83      3.77 o
  12  -8   2        0.02       -1.56      4.81 o
  13  -8   2        0.32       -7.05     14.39 o
  14  -8   2        0.10       -7.39     13.49 o
 -11  -7   2        8.61       14.27      8.13 o
 -10  -7   2       12.89       22.65     18.44 o
  -9  -7   2       21.90       27.21      9.34 o
  -8  -7   2        1.06       -5.39      5.39 o
  -7  -7   2        9.05       11.79      4.03 o
  -6  -7   2       40.60       35.80      5.37 o
  -5  -7   2     1941.39     1853.09     25.53 o
  -4  -7   2      270.27      251.46      8.15 o
  -3  -7   2     1467.30     1545.22     24.08 o
  -2  -7   2      984.98      932.91     17.98 o
  -1  -7   2       15.33       18.97      1.30 o
   0  -7   2      299.92      283.39      4.04 o
   1  -7   2       29.16       32.87      1.80 o
   2  -7   2     2181.54     2151.57     23.41 o
   3  -7   2      868.16     1085.84     18.73 o
   4  -7   2        0.74       -0.20      2.85 o
   5  -7   2      250.58      227.91      5.45 o
   6  -7   2        0.20       -1.41      2.04 o
   7  -7   2      368.53      324.65      5.86 o
   8  -7   2       25.69       34.08      3.13 o
   9  -7   2      193.38      219.86      6.65 o
  10  -7   2       19.17       19.03      3.20 o
  11  -7   2        4.00        0.52      2.96 o
  12  -7   2        2.53       -5.06      7.61 o
  13  -7   2        2.50       -6.52      7.95 o
  14  -7   2        2.58       -7.87      9.34 o
 -11  -6   2        0.08        3.83     18.21 o
 -10  -6   2       43.15       52.67     10.81 o
  -9  -6   2        1.72        6.45      9.22 o
  -8  -6   2       53.08       56.79     10.16 o
  -7  -6   2       53.03       66.22      4.59 o
  -6  -6   2      188.88      213.78      6.15 o
  -5  -6   2        3.94        6.14      2.21 o
  -4  -6   2      622.05      664.13      9.76 o
  -3  -6   2       18.76       22.33      2.90 o
  -2  -6   2       10.96       12.60      1.55 o
  -1  -6   2       50.04       45.67      1.74 o
   0  -6   2       70.81       69.76      1.91 o
   1  -6   2        6.04        4.12      0.99 o
   2  -6   2      440.37      473.21      6.18 o
   3  -6   2      262.05      227.73      4.37 o
   4  -6   2      656.81      635.85      9.71 o
   5  -6   2      492.00      466.05      8.41 o
   6  -6   2      530.15      509.82      8.98 o
   7  -6   2       53.57       50.90      2.52 o
   8  -6   2       83.72      102.04      4.90 o
   9  -6   2       61.26       60.17      4.85 o
  10  -6   2      102.43      138.85      6.13 o
  11  -6   2       35.71       36.20      4.02 o
  12  -6   2        6.72        8.64      4.48 o
  13  -6   2        0.12       -4.26      8.25 o
  14  -6   2        4.09       -0.10     10.12 o
 -12  -5   2        5.00        6.13     12.37 o
 -11  -5   2        2.77       14.55     10.12 o
 -10  -5   2       12.94       25.65      9.52 o
  -9  -5   2        4.05        0.11      7.93 o
  -8  -5   2      151.67      177.70      7.08 o
  -7  -5   2      104.94      114.02      5.58 o
  -6  -5   2        8.01        4.34      2.85 o
  -5  -5   2        8.03        6.77      1.94 o
  -4  -5   2       33.42       40.15      2.42 o
  -3  -5   2       65.00       65.38      2.03 o
  -2  -5   2      219.09      216.94      4.08 o
  -1  -5   2     2375.95     2478.59     22.75 o
   0  -5   2       74.04       65.69      1.62 o
   1  -5   2       89.82       62.64      1.96 o
   2  -5   2     2073.49     2057.13     27.67 o
   3  -5   2      139.32      177.28      3.37 o
   4  -5   2     4056.36     4005.63     46.18 o
   5  -5   2      409.68      448.90      7.80 o
   6  -5   2      518.72      486.37      8.45 o
   7  -5   2      187.47      191.93      4.36 o
   8  -5   2      109.15       95.88      4.78 o
   9  -5   2        1.12       -0.56      2.17 o
  10  -5   2       41.62       35.16      3.56 o
  11  -5   2       23.66       25.44      5.25 o
  12  -5   2       50.54       54.44      7.11 o
  13  -5   2        2.86       -5.03      8.57 o
  14  -5   2        0.28       -9.14     15.52 o
 -12  -4   2        0.95        6.70     10.16 o
 -11  -4   2       17.65       33.68     10.80 o
 -10  -4   2        0.00        0.90      8.27 o
  -9  -4   2       58.42       55.08     10.01 o
  -8  -4   2        2.27        4.48      2.65 o
  -7  -4   2       78.51       72.04      4.00 o
  -6  -4   2      566.25      592.83      9.20 o
  -5  -4   2      291.13      289.92      6.33 o
  -4  -4   2      360.08      393.16      5.91 o
  -3  -4   2      889.47      912.60     10.36 o
  -2  -4   2      804.16      872.92      8.30 o
  -1  -4   2     2816.92     2786.76     23.88 o
   0  -4   2     1269.51     1346.33     12.71 o
   1  -4   2     8858.22     8818.64     81.78 o
   2  -4   2     1236.43     1055.57     11.96 o
   3  -4   2     4558.94     4553.60     50.79 o
   4  -4   2      112.50      119.93      3.70 o
   5  -4   2      464.94      423.10      7.24 o
   6  -4   2       28.91       38.12      2.46 o
   7  -4   2       41.12       30.84      1.82 o
   8  -4   2      354.14      345.92      8.06 o
   9  -4   2        0.52       -1.39      4.06 o
  10  -4   2       19.54       19.73      2.71 o
  11  -4   2        8.67       10.73      3.23 o
  12  -4   2        0.07       -2.70      4.98 o
  13  -4   2        0.99        3.56      9.06 o
  14  -4   2        0.81       -3.39      8.22 o
 -13  -3   2        0.07        3.08     10.33 o
 -12  -3   2        0.23        2.76      9.38 o
 -11  -3   2        7.43        7.35      8.57 o
 -10  -3   2      124.33      147.71     13.34 o
  -9  -3   2       61.82       47.04      3.90 o
  -8  -3   2       27.88       25.44      3.57 o
  -7  -3   2       23.72       23.72      3.00 o
  -6  -3   2      240.37      257.13      6.33 o
  -5  -3   2       19.63       18.76      2.18 o
  -4  -3   2      511.83      485.21      7.13 o
  -3  -3   2      341.03      338.25      4.54 o
  -2  -3   2      297.02      303.72      3.47 o
  -1  -3   2     2276.87     2173.08     17.69 o
   0  -3   2      470.30      435.79      5.06 o
   1  -3   2     2543.30     2374.53     24.32 o
   2  -3   2    10778.53    10872.19    117.76 o
   3  -3   2    12700.91    12759.99    126.38 o
   4  -3   2       23.02       24.77      1.62 o
   5  -3   2      206.28      223.48      4.26 o
   6  -3   2      214.51      202.75      3.51 o
   7  -3   2      246.69      231.96      4.88 o
   8  -3   2      206.93      208.84      4.92 o
   9  -3   2       24.89       17.98      2.47 o
  10  -3   2       28.84       31.45      2.80 o
  11  -3   2       16.58       21.38      7.99 o
  12  -3   2        0.64      -12.82     12.82 o
  13  -3   2        1.05        8.35      7.16 o
  14  -3   2        1.78        3.43      8.12 o
 -13  -2   2        7.78       14.75     10.57 o
 -12  -2   2        9.18       11.60      9.66 o
 -11  -2   2        9.78       -1.01      6.01 o
 -10  -2   2        8.33        5.65      6.31 o
  -9  -2   2        9.25       10.46      3.20 o
  -8  -2   2        4.50        0.28      2.38 o
  -7  -2   2      694.18      687.11     11.88 o
  -6  -2   2       96.03       96.04      3.94 o
  -5  -2   2     1688.00     1755.44     18.56 o
  -4  -2   2      229.25      187.83      3.26 o
  -3  -2   2    10406.90    10353.02     79.30 o
  -2  -2   2      567.21      603.17      5.38 o
  -1  -2   2      496.74      372.19      3.89 o
   0  -2   2    25672.90    24985.12    217.01 o
   1  -2   2      458.32      380.23      5.63 o
   2  -2   2    16014.71    15688.82    155.25 o
   3  -2   2     1474.51     1450.93     14.50 o
   4  -2   2     1548.18     1618.06     16.43 o
   5  -2   2      165.18      149.81      2.60 o
   6  -2   2       11.35       20.94      1.59 o
   7  -2   2      141.95      143.18      3.93 o
   8  -2   2       63.87       69.51      3.11 o
   9  -2   2      129.64      142.52      4.48 o
  10  -2   2       71.83       64.15      4.52 o
  11  -2   2        8.34       16.68      7.93 o
  12  -2   2        0.06        5.62      6.45 o
  13  -2   2        2.15       -2.12      6.88 o
  14  -2   2        2.99       -3.88      9.70 o
 -13  -1   2        0.16        3.58     10.01 o
 -12  -1   2       24.45       20.30      7.44 o
 -11  -1   2        2.75       -2.78      5.66 o
 -10  -1   2        0.68        1.23      5.56 o
  -9  -1   2       13.24       10.11      2.91 o
  -8  -1   2       40.98       34.23      2.63 o
  -7  -1   2       72.84       65.49      2.98 o
  -6  -1   2      337.43      351.86      5.52 o
  -5  -1   2     6781.93     6868.71     64.86 o
  -4  -1   2       82.07       86.64      2.08 o
  -3  -1   2      254.72      251.21      2.94 o
  -2  -1   2     5490.46     4850.59     35.87 o
  -1  -1   2    13662.54    13584.40    117.68 o
   0  -1   2     1191.21     1142.46      9.07 o
   1  -1   2      300.65      344.03      3.64 o
   2  -1   2     1729.79     1643.45     13.24 o
   3  -1   2      344.74      321.15      3.43 o
   4  -1   2       56.80       67.07      1.64 o
   5  -1   2      125.13       90.50      2.45 o
   6  -1   2      882.37      878.38     12.07 o
   7  -1   2        0.34       -0.58      1.21 o
   8  -1   2       28.47       26.85      3.10 o
   9  -1   2       52.48       52.29      4.02 o
  10  -1   2       39.80       40.34      6.78 o
  11  -1   2        2.93       -0.30      6.10 o
  12  -1   2       61.63       68.34      9.06 o
  13  -1   2        8.43       -3.27      7.60 o
 -13   0   2       27.31       12.39     11.51 o
 -12   0   2        1.53        6.14     10.64 o
 -11   0   2        0.00       -5.58      5.74 o
 -10   0   2        8.45        8.09      4.28 o
  -9   0   2       55.26       54.57      3.27 o
  -8   0   2       10.95        9.00      2.48 o
  -7   0   2       57.22       76.90      3.42 o
  -6   0   2        2.41        3.02      1.48 o
  -5   0   2      666.22      645.55      6.83 o
  -4   0   2       77.12       66.61      1.55 o
  -3   0   2      223.27      173.31      2.82 o
  -2   0   2    11865.85    11185.71     97.27 o
  -1   0   2     4490.85     4119.05     30.70 o
   0   0   2    15299.36    15776.98    140.13 o
   1   0   2       12.41       24.51      0.70 o
   2   0   2      511.40      475.89      4.12 o
   3   0   2     1390.92     1397.35     12.12 o
   4   0   2     1392.10     1431.91     13.54 o
   5   0   2      238.00      262.35      5.30 o
   6   0   2      113.80      145.42      4.68 o
   7   0   2      110.04      111.79      4.45 o
   8   0   2        0.93       -1.59      1.95 o
   9   0   2        4.16        4.19      2.52 o
  10   0   2      139.88      137.23      9.65 o
  11   0   2        3.03        2.38      6.28 o
  12   0   2        1.83       -8.16      9.02 o
  13   0   2        8.77       13.72     15.29 o
 -14   1   2        0.04       -1.78      9.84 o
 -13   1   2        3.18       -6.41      6.41 o
 -12   1   2        2.29        4.05      6.54 o
 -11   1   2       16.91        9.19      4.53 o
 -10   1   2       44.35       39.79      3.15 o
  -9   1   2      167.28      153.09      4.90 o
  -8   1   2       28.10       26.97      2.51 o
  -7   1   2      113.95      116.23      6.77 o
  -6   1   2     1727.11     1786.48     20.55 o
  -5   1   2      340.16      304.06      4.15 o
  -4   1   2      411.66      434.42      4.88 o
  -3   1   2      239.51      240.96      4.12 o
  -2   1   2     1010.36      941.15      7.64 o
  -1   1   2     9775.68     9069.64     64.45 o
   0   1   2      300.21      322.26      3.81 o
   1   1   2     2176.33     1917.41     23.58 o
   2   1   2     2043.25     1938.33     18.68 o
   3   1   2      196.52      178.72      2.68 o
   4   1   2      112.25      122.93      2.42 o
   5   1   2      192.79      203.26      4.12 o
   6   1   2       99.81      101.51      3.49 o
   7   1   2       14.15       13.85      3.16 o
   8   1   2      110.90      119.67      4.63 o
   9   1   2       29.10       34.88      5.69 o
  10   1   2      217.51      220.45     11.41 o
  11   1   2       28.56       28.89      7.46 o
  12   1   2        0.00        8.19     15.74 o
  13   1   2        0.39        3.96      9.38 o
 -14   2   2        2.58       -5.79      8.81 o
 -13   2   2        1.60       -2.03      6.72 o
 -12   2   2        0.78        2.17      6.41 o
 -11   2   2        3.27        2.75      3.18 o
 -10   2   2        2.01        1.18      2.10 o
  -9   2   2       42.09       39.79      3.22 o
  -8   2   2      124.43      133.36      5.24 o
  -7   2   2        2.65        1.94      1.95 o
  -6   2   2     1921.60     1980.79     34.70 o
  -5   2   2     1133.85     1075.87     10.93 o
  -4   2   2     3837.90     3541.96     28.46 o
  -3   2   2     8760.20     8265.26     79.42 o
  -2   2   2     2989.61     2999.05     22.77 o
  -1   2   2     4401.98     4318.56     33.89 o
   0   2   2     2084.66     1938.14     18.52 o
   1   2   2      655.12      586.34      6.53 o
   2   2   2      714.98      786.70      7.90 o
   3   2   2        1.05        0.69      0.85 o
   4   2   2     1694.90     1722.83     17.17 o
   5   2   2      185.73      190.41      3.92 o
   6   2   2       16.73       22.48      2.58 o
   7   2   2      496.95      537.83      9.81 o
   8   2   2       88.95       83.78      4.06 o
   9   2   2        5.76        1.06      3.61 o
  10   2   2       89.28      102.84     14.98 o
  11   2   2       10.72       10.30      8.89 o
  12   2   2       26.11       38.90     17.09 o
  13   2   2        1.18       11.20     17.76 o
 -14   3   2        4.37       -1.02     14.76 o
 -13   3   2        0.49       -5.34      6.78 o
 -12   3   2        0.02       -4.32      4.32 o
 -11   3   2       12.78        8.97      6.04 o
 -10   3   2       24.32       22.86      3.82 o
  -9   3   2        0.22       -2.16      2.19 o
  -8   3   2        4.03        2.53      2.31 o
  -7   3   2      232.50      248.22      5.27 o
  -6   3   2       18.09       11.87      1.22 o
  -5   3   2      364.16      370.00      4.98 o
  -4   3   2     1458.88     1378.28     13.53 o
  -3   3   2     1861.87     1853.22     15.43 o
  -2   3   2     1934.52     2025.68     16.51 o
  -1   3   2     1280.20     1169.18     10.93 o
   0   3   2    17023.31    16815.85    154.74 o
   1   3   2    11838.22    11839.71    118.53 o
   2   3   2     1358.15     1422.88     23.69 o
   3   3   2      254.23      329.36      4.74 o
   4   3   2      177.71      190.00      4.67 o
   5   3   2      280.73      280.69      6.30 o
   6   3   2      133.07      131.40      4.51 o
   7   3   2        0.14       -2.60      2.60 o
   8   3   2       13.08        6.19      3.71 o
   9   3   2      133.45      137.77     13.64 o
  10   3   2        3.13       11.57      8.74 o
  11   3   2        0.99       -3.58      8.42 o
  12   3   2        8.24       -0.65      9.06 o
 -14   4   2        1.29        7.41     12.88 o
 -13   4   2        2.37       -4.41      6.55 o
 -12   4   2        5.97        5.97      4.57 o
 -11   4   2       75.65       72.07      6.15 o
 -10   4   2        4.56        7.89      2.77 o
  -9   4   2        3.68        2.33      2.20 o
  -8   4   2       89.86       78.10      4.44 o
  -7   4   2      182.39      191.01      5.06 o
  -6   4   2        0.90       -0.96      0.96 o
  -5   4   2       59.91       62.85      2.21 o
  -4   4   2       73.50       54.60      1.64 o
  -3   4   2     1899.17     1970.01     16.45 o
  -2   4   2      513.18      428.12      4.41 o
  -1   4   2     6023.63     5961.60     51.65 o
   0   4   2      345.84      364.98      4.43 o
   1   4   2       82.15      111.52      2.28 o
   2   4   2     2247.86     2159.59     20.85 o
   3   4   2     4381.68     4720.12     53.88 o
   4   4   2       13.49       16.17      2.00 o
   5   4   2      444.80      472.22     11.38 o
   6   4   2      102.75       96.85      4.13 o
   7   4   2       53.63       70.97      5.20 o
   8   4   2       63.37       69.97      8.44 o
   9   4   2      121.16      134.05     12.24 o
  10   4   2       10.16       15.23     13.49 o
  11   4   2        0.10       -6.97      9.22 o
  12   4   2        0.37        6.32     10.16 o
 -14   5   2       10.20        4.16      7.35 o
 -13   5   2        2.65       -0.51      6.59 o
 -12   5   2        3.63       -0.09      3.87 o
 -11   5   2      107.92      125.12      7.64 o
 -10   5   2      229.31      242.79      7.16 o
  -9   5   2        2.06       -2.58      2.58 o
  -8   5   2        1.72       -0.55      1.75 o
  -7   5   2      313.08      342.38      6.23 o
  -6   5   2      297.09      306.70      5.17 o
  -5   5   2      516.07      628.91      7.53 o
  -4   5   2     1286.60     1239.39     11.25 o
  -3   5   2     2193.04     2438.71     21.25 o
  -2   5   2      117.26      111.02      1.94 o
  -1   5   2     2486.40     2677.95     24.19 o
   0   5   2      102.19       90.26      1.93 o
   1   5   2     4417.40     4678.39     44.42 o
   2   5   2     1490.65     1840.62     23.21 o
   3   5   2        7.49        2.64      1.30 o
   4   5   2      386.60      423.36      7.78 o
   5   5   2        7.88        6.84      2.55 o
   6   5   2        6.79        5.29      2.59 o
   7   5   2       43.71       26.90      5.60 o
   8   5   2      103.03      108.96     11.12 o
   9   5   2        7.60        6.07     11.69 o
  10   5   2       28.95       22.88      9.84 o
  11   5   2        0.83       -7.86     13.04 o
  12   5   2       14.21       39.13     17.09 o
 -14   6   2        6.61        0.62     12.26 o
 -13   6   2        0.15       -8.10      8.10 o
 -12   6   2        1.57        2.40      7.67 o
 -11   6   2        0.96       -0.70      3.80 o
 -10   6   2        0.61       -0.61      2.92 o
  -9   6   2       28.58       27.60      3.25 o
  -8   6   2       37.12       30.31      2.69 o
  -7   6   2       82.27       82.18      2.94 o
  -6   6   2      219.01      188.88      3.84 o
  -5   6   2     1370.33     1375.09     14.25 o
  -4   6   2       76.32       77.93      2.28 o
  -3   6   2      319.74      225.28      3.46 o
  -2   6   2       12.68       22.52      1.56 o
  -1   6   2      216.69      264.80      4.21 o
   0   6   2      188.99      168.69      6.76 o
   1   6   2       59.22       48.11      1.95 o
   2   6   2      496.11      507.51      7.49 o
   3   6   2      625.75      618.08     12.16 o
   4   6   2        0.72       -0.42      1.91 o
   5   6   2        0.24       -2.07      2.07 o
   6   6   2      218.57      253.06      7.98 o
   7   6   2        0.16       -0.16      3.75 o
   8   6   2       20.56       26.71      8.75 o
   9   6   2       54.72       49.95     10.16 o
  10   6   2       11.68        3.43      9.03 o
  11   6   2        5.32        3.60     10.18 o
 -14   7   2        2.31       -1.65     17.09 o
 -13   7   2        0.61        3.61      8.39 o
 -12   7   2       45.20       45.55      9.84 o
 -11   7   2       23.59       34.92      9.15 o
 -10   7   2       56.63       48.30      3.89 o
  -9   7   2       61.72       52.06      3.42 o
  -8   7   2       24.13       26.01      2.24 o
  -7   7   2      104.69      101.77      3.41 o
  -6   7   2      111.04      126.35      3.78 o
  -5   7   2        0.61       -0.87      1.11 o
  -4   7   2        0.72       -1.19      1.19 o
  -3   7   2      361.78      331.57      4.47 o
  -2   7   2       77.10       87.35      2.17 o
  -1   7   2      626.55      692.53      8.76 o
   0   7   2      521.27      529.57      6.96 o
   1   7   2     1510.49     1608.08     20.27 o
   2   7   2       67.07       95.84      3.47 o
   3   7   2      959.48      994.36     13.19 o
   4   7   2      228.34      218.74      8.87 o
   5   7   2       33.55       36.82      4.32 o
   6   7   2       26.10       27.83      5.94 o
   7   7   2       28.00       11.55      6.13 o
   8   7   2       34.41       59.65      8.13 o
   9   7   2        8.42       13.56      7.04 o
  10   7   2        7.31       -0.62     10.77 o
  11   7   2       15.14       12.86      8.32 o
 -14   8   2        0.52        7.71     16.41 o
 -13   8   2        0.00       -9.89      9.89 o
 -12   8   2        2.25        7.05      8.10 o
 -11   8   2        2.19       -2.75      3.81 o
 -10   8   2       59.99       67.96      5.87 o
  -9   8   2      122.61      124.61      6.37 o
  -8   8   2        8.41        7.92      1.98 o
  -7   8   2        6.21        7.63      1.87 o
  -6   8   2        5.37        3.93      1.50 o
  -5   8   2       95.91       89.05      2.69 o
  -4   8   2       43.67       43.71      1.98 o
  -3   8   2      149.47      159.49      3.72 o
  -2   8   2      115.53      145.53      3.75 o
  -1   8   2     2506.28     2552.22     25.65 o
   0   8   2     2988.22     3028.67     34.01 o
   1   8   2      571.58      600.53      9.07 o
   2   8   2      211.72      196.29      5.77 o
   3   8   2       40.54       42.66      4.10 o
   4   8   2      144.70      169.15      7.20 o
   5   8   2       41.58       36.72      6.88 o
   6   8   2        3.24        2.57      3.99 o
   7   8   2        0.67        4.77      5.77 o
   8   8   2        0.96        0.84      6.12 o
   9   8   2       20.47       31.85      8.45 o
  10   8   2       16.39       23.29      8.36 o
 -13   9   2        1.31       -4.70     11.47 o
 -12   9   2        6.78        0.72      6.72 o
 -11   9   2        7.35        7.87      3.69 o
 -10   9   2        0.11       -2.24      2.24 o
  -9   9   2       30.27       27.69      3.08 o
  -8   9   2      255.64      240.79      6.41 o
  -7   9   2       99.80      101.32      3.69 o
  -6   9   2        7.73        6.85      1.73 o
  -5   9   2       30.54       31.02      2.39 o
  -4   9   2        6.54        9.13      1.83 o
  -3   9   2       12.38        7.59      1.41 o
  -2   9   2       24.53       28.97      2.02 o
  -1   9   2       49.23       47.12      2.29 o
   0   9   2       26.69       24.80      2.79 o
   1   9   2       12.13       15.12      3.26 o
   2   9   2      118.61      113.25      7.85 o
   3   9   2      318.38      341.63      9.86 o
   4   9   2      165.60      165.18      7.37 o
   5   9   2        7.22        5.98      3.58 o
   6   9   2        2.95       -0.88      3.93 o
   7   9   2        0.28       -5.61      6.79 o
   8   9   2        3.00       15.97      8.59 o
   9   9   2        2.15       -5.99      9.21 o
 -13  10   2        0.25        4.76      9.03 o
 -12  10   2        3.40       10.83      8.74 o
 -11  10   2        0.12       -0.12      3.37 o
 -10  10   2       11.38       10.43      3.07 o
  -9  10   2       69.60       60.42      3.78 o
  -8  10   2       25.15       18.18      2.49 o
  -7  10   2       43.05       41.45      3.08 o
  -6  10   2      111.48      100.02      3.94 o
  -5  10   2        3.72        2.23      1.98 o
  -4  10   2        0.43        0.06      2.08 o
  -3  10   2       17.33        9.16      2.50 o
  -2  10   2      167.66      171.24      4.86 o
  -1  10   2        0.43       -1.88      2.62 o
   0  10   2      162.89      167.22      8.57 o
   1  10   2      927.27      880.76     20.18 o
   2  10   2      305.53      256.01     10.32 o
   3  10   2       68.00       45.53      5.47 o
   4  10   2       38.39       18.94      4.87 o
   5  10   2        0.42        1.06      4.23 o
   6  10   2        2.61       -6.91      6.91 o
   7  10   2       11.34        2.70     10.79 o
   8  10   2        0.74        9.69      8.75 o
   9  10   2        7.71        6.00      9.83 o
 -13  11   2        2.27      -11.24     12.59 o
 -12  11   2        1.90       -4.95     12.59 o
 -11  11   2        4.75        1.90      6.52 o
 -10  11   2        6.79        1.12      3.03 o
  -9  11   2      149.18      151.43      6.04 o
  -8  11   2       22.44       17.10      3.45 o
  -7  11   2        0.02        0.49      2.08 o
  -6  11   2       78.32       72.68      3.88 o
  -5  11   2      685.76      675.32     11.60 o
  -4  11   2       34.56       21.77      3.13 o
  -3  11   2      208.67      204.28      5.94 o
  -2  11   2      402.94      354.35      9.39 o
  -1  11   2       44.29       48.59      4.27 o
   0  11   2        0.53        2.71      3.92 o
   1  11   2       32.28       34.91      5.37 o
   2  11   2       39.32       39.61      5.46 o
   3  11   2       29.51       15.88      4.64 o
   4  11   2       88.94       98.94      7.95 o
   5  11   2        1.00       -4.03      4.20 o
   6  11   2        3.45       -0.68      8.32 o
   7  11   2       17.59       16.97     27.88 o
   8  11   2        3.88       -5.28     10.79 o
 -12  12   2        4.58       -6.75     10.79 o
 -11  12   2        0.03      -11.24     11.24 o
 -10  12   2        6.61       -4.12      5.03 o
  -9  12   2       66.56       77.21      6.02 o
  -8  12   2       20.34       15.49      2.99 o
  -7  12   2        7.70        6.47      2.51 o
  -6  12   2        0.31        1.17      2.38 o
  -5  12   2        0.13       -0.76      2.51 o
  -4  12   2       22.59       24.03      3.98 o
  -3  12   2       17.95       15.83      7.87 o
  -2  12   2       16.30       10.03      3.97 o
  -1  12   2      245.20      247.97      9.96 o
   0  12   2       85.56       87.20      6.74 o
   1  12   2       83.22       63.68      6.06 o
   2  12   2        6.65        1.93      4.63 o
   3  12   2      105.77      109.16      8.72 o
   4  12   2      131.89      102.12      8.05 o
   5  12   2        1.53       -6.54      6.54 o
   6  12   2        1.52       -7.75      7.75 o
   7  12   2        1.26       -7.78      8.89 o
 -12  13   2        0.39      -13.04     13.04 o
 -11  13   2        1.40      -11.24     11.24 o
 -10  13   2        0.42       -3.90      4.83 o
  -9  13   2       28.65       27.06      6.74 o
  -8  13   2       30.36       37.77      3.66 o
  -7  13   2       67.93       55.73      4.51 o
  -6  13   2       14.47       16.71      3.41 o
  -5  13   2      193.22      168.52      8.51 o
  -4  13   2       85.28       82.77      7.00 o
  -3  13   2       34.38       34.73      6.75 o
  -2  13   2        5.75        5.40      3.76 o
  -1  13   2        2.63       -0.24      4.72 o
   0  13   2        4.01        6.55      4.47 o
   1  13   2        0.25        3.31      4.25 o
   2  13   2       61.03       65.79      7.04 o
   3  13   2       84.91       76.96      7.35 o
   4  13   2        8.40       -7.76      7.76 o
   5  13   2        6.86       -2.57      5.23 o
   6  13   2       24.06       30.75     10.80 o
 -11  14   2        7.28        8.99     13.49 o
 -10  14   2        9.49        8.99      5.90 o
  -9  14   2       11.67       22.49     11.24 o
  -8  14   2       31.38       36.79      5.43 o
  -7  14   2       63.98       86.83      8.19 o
  -6  14   2       20.47       24.45      5.41 o
  -5  14   2        0.40       -4.13      4.13 o
  -4  14   2        2.65        2.02      4.45 o
  -3  14   2       33.42       31.52      6.75 o
  -2  14   2        4.20        2.04      3.97 o
  -1  14   2       10.26        3.16      7.21 o
   0  14   2        0.91       -4.09      4.09 o
   1  14   2       68.01       67.94      7.21 o
   2  14   2       14.23        4.53      4.95 o
   3  14   2       23.10       26.30      6.36 o
   4  14   2        2.31       -5.15      5.38 o
   5  14   2        4.23       -3.03      5.80 o
 -10  15   2        1.92       -4.50     10.79 o
  -9  15   2        0.01       -8.09      9.89 o
  -8  15   2       24.05       20.27     13.94 o
  -7  15   2       25.23       15.29      7.65 o
  -6  15   2       69.34       57.11      9.44 o
  -5  15   2        1.79       -1.12      4.45 o
  -4  15   2       68.95       68.11      7.47 o
  -3  15   2        6.08        2.67      4.95 o
  -2  15   2        0.02       -3.85      3.85 o
  -1  15   2      136.90      136.23      8.66 o
   0  15   2        3.08        2.22      6.58 o
   1  15   2       44.64       44.42      6.72 o
   2  15   2       14.01       15.60      6.82 o
   3  15   2        1.26       -6.00      6.00 o
   4  15   2        7.36       10.34     10.71 o
  -8  16   2       41.58       30.13      8.99 o
  -7  16   2       12.41       16.64      8.09 o
  -6  16   2       29.77       48.12      9.89 o
  -5  16   2      109.89      119.18     13.04 o
  -4  16   2        1.59       -0.63      5.24 o
  -3  16   2        0.01       -2.16      5.85 o
  -2  16   2       11.19        5.15      4.77 o
  -1  16   2        0.22       -4.32      4.32 o
   0  16   2        7.92        3.16      4.83 o
   1  16   2        6.01       -4.81      4.89 o
   2  16   2        0.86        0.02      5.34 o
   3  16   2        7.60        6.30     12.59 o
  -8  17   2       24.61       26.08      9.44 o
  -7  17   2        0.09       -6.75      6.75 o
  -6  17   2        5.00        3.15      8.54 o
  -5  17   2       24.73       32.83      9.89 o
  -4  17   2        3.99       -5.40      6.75 o
  -3  17   2       29.73       35.41      7.11 o
  -2  17   2        3.52       -2.59      5.29 o
  -1  17   2        0.34       -4.95      4.95 o
   0  17   2        2.29       17.38      8.07 o
   1  17   2        0.29        0.52      7.93 o
   0 -18   3       11.36       -1.12      7.00 o
   1 -18   3        8.69       -1.35      9.44 o
   2 -18   3       10.83       -2.70      8.54 o
   3 -18   3        1.73        3.32      6.19 o
   4 -18   3        2.85        0.45      5.72 o
   5 -18   3        0.10        0.00      5.72 o
   6 -18   3       10.01       -4.79      5.56 o
   7 -18   3        3.25        0.90      5.72 o
  -2 -17   3        0.51       -1.89      7.61 o
  -1 -17   3        0.09       -5.07      5.07 o
   0 -17   3       12.99       12.59      5.86 o
   1 -17   3        0.92       -1.82      4.73 o
   2 -17   3        0.12       -2.25      5.41 o
   3 -17   3        1.66       -5.06      5.06 o
   4 -17   3        1.89       -4.80      4.92 o
   5 -17   3        0.02       -4.92      4.92 o
   6 -17   3        6.21       -3.74      4.92 o
   7 -17   3        0.00       -5.51     15.29 o
   8 -17   3       11.35        2.57      5.29 o
   9 -17   3        9.59       -0.90      8.09 o
  -4 -16   3        4.30        2.02      5.99 o
  -3 -16   3        0.01       -5.62      5.62 o
  -2 -16   3       25.93       16.16      6.05 o
  -1 -16   3        5.94       -0.12      6.54 o
   0 -16   3        0.12       -4.47      4.47 o
   1 -16   3       20.84       37.20      6.07 o
   2 -16   3      259.15      267.56     13.95 o
   3 -16   3       28.30       20.34      6.15 o
   4 -16   3        1.51       -4.60      4.60 o
   5 -16   3        0.24        3.07      5.00 o
   6 -16   3        4.37       -1.41      4.60 o
   7 -16   3       29.67       19.05      5.05 o
   8 -16   3        0.01       -4.42      4.42 o
   9 -16   3       12.73        5.82      6.65 o
  10 -16   3        1.69       -2.25      6.94 o
  -5 -15   3        0.65       -8.39      8.39 o
  -4 -15   3       39.20       57.93      7.74 o
  -3 -15   3       30.20       32.45      6.69 o
  -2 -15   3       23.33       26.95      5.89 o
  -1 -15   3       32.87       26.15      5.88 o
   0 -15   3        2.63        1.49      4.59 o
   1 -15   3      129.22      128.46      9.61 o
   2 -15   3       44.75       46.32      6.79 o
   3 -15   3        1.50       -4.28      4.28 o
   4 -15   3       23.85       22.86      6.13 o
   5 -15   3       74.36       88.20      5.44 o
   6 -15   3        1.29       -0.87      4.76 o
   7 -15   3       42.98       33.44      4.56 o
   8 -15   3        6.34        1.66      3.81 o
   9 -15   3        5.81       -4.29      5.54 o
  10 -15   3        0.38      -12.03     12.37 o
  11 -15   3        0.10       -6.30      6.30 o
  -6 -14   3       18.95       24.76     12.82 o
  -5 -14   3       32.43       39.99      6.96 o
  -4 -14   3        0.04       -2.51      5.05 o
  -3 -14   3       23.16       19.73      5.89 o
  -2 -14   3       22.64       13.79      5.06 o
  -1 -14   3      168.59      156.47     15.17 o
   0 -14   3        2.05       -1.08      4.05 o
   1 -14   3      113.15      112.43      7.48 o
   2 -14   3       66.71       59.33      7.11 o
   3 -14   3        5.45        2.17      3.46 o
   4 -14   3        1.22        1.52      2.82 o
   5 -14   3      134.91      137.26      6.22 o
   6 -14   3       23.97       16.40      3.30 o
   7 -14   3       13.35        4.22      3.46 o
   8 -14   3        9.18        7.70      5.13 o
   9 -14   3       13.67       16.22      4.45 o
  10 -14   3        2.32        0.98     13.49 o
  11 -14   3        0.15       -8.09      8.09 o
  12 -14   3       10.62        7.50      9.44 o
  -7 -13   3       33.38       32.45     10.65 o
  -6 -13   3        7.45       -1.75      9.22 o
  -5 -13   3        4.58       -1.85      4.91 o
  -4 -13   3       18.07        9.87      5.55 o
  -3 -13   3       41.33       31.31      5.99 o
  -2 -13   3        0.98       -3.92      3.92 o
  -1 -13   3       66.42       57.07      6.08 o
   0 -13   3       10.13        8.43      4.41 o
   1 -13   3       31.71       37.17      5.09 o
   2 -13   3        0.65       -1.78      2.54 o
   3 -13   3        3.63        1.43      2.95 o
   4 -13   3      187.23      188.25      7.72 o
   5 -13   3       67.72       65.24      4.26 o
   6 -13   3      352.85      382.83      9.13 o
   7 -13   3      192.22      188.12      6.57 o
   8 -13   3       11.38        4.31      3.04 o
   9 -13   3        0.00       -1.08      5.36 o
  10 -13   3        0.08       -6.81     13.94 o
  11 -13   3        1.89        5.89      8.09 o
  12 -13   3        3.43       -8.09     10.34 o
  -8 -12   3       17.86        3.78      9.52 o
  -7 -12   3        7.87       11.91     13.27 o
  -6 -12   3        1.96       -2.10      8.10 o
  -5 -12   3        4.27       -1.86      4.63 o
  -4 -12   3       24.66       26.73      5.56 o
  -3 -12   3       89.82       80.49      6.98 o
  -2 -12   3      261.80      257.63     10.72 o
  -1 -12   3       31.15       27.55     10.79 o
   0 -12   3        3.96        4.95      6.97 o
   1 -12   3        9.03        9.89      3.03 o
   2 -12   3      341.02      349.42      9.19 o
   3 -12   3      309.40      349.05      9.04 o
   4 -12   3      476.74      518.58     11.40 o
   5 -12   3        1.77       -1.99      2.46 o
   6 -12   3      222.12      204.55      6.55 o
   7 -12   3        0.00       -2.29      2.29 o
   8 -12   3       19.23       12.70      2.55 o
   9 -12   3        2.55        5.56      3.34 o
  10 -12   3        2.09       -0.22      3.12 o
  11 -12   3        3.59       -0.86      5.20 o
  12 -12   3        0.00       -5.39      8.16 o
  13 -12   3        2.38        2.94     10.12 o
  -9 -11   3        0.79       -2.83      8.89 o
  -8 -11   3       34.96       35.71     13.04 o
  -7 -11   3        2.82        1.22      7.43 o
  -6 -11   3        9.64       14.12      4.80 o
  -5 -11   3       30.34       35.95      5.29 o
  -4 -11   3        5.79        0.55      3.75 o
  -3 -11   3      504.99      487.73     12.61 o
  -2 -11   3       34.67       36.11      6.12 o
  -1 -11   3       11.46       14.97      5.18 o
   0 -11   3      345.10      347.87      7.77 o
   1 -11   3       40.04       40.41      3.38 o
   2 -11   3        0.07        0.88      2.24 o
   3 -11   3       35.49       37.64      3.61 o
   4 -11   3      202.21      208.83      8.52 o
   5 -11   3        1.90       -2.53      2.53 o
   6 -11   3      112.75      105.71      4.71 o
   7 -11   3       79.16       70.25      3.51 o
   8 -11   3        0.75       -1.91      1.91 o
   9 -11   3       23.57       23.22      3.12 o
  10 -11   3        6.94        3.32      3.55 o
  11 -11   3       11.42       13.03      5.56 o
  12 -11   3        6.31       15.44      6.22 o
  13 -11   3       10.70       13.26      8.11 o
  -9 -10   3        0.63       -4.13      7.14 o
  -8 -10   3        0.90        4.86      6.94 o
  -7 -10   3       14.19        6.20      6.69 o
  -6 -10   3        0.07       -1.76      4.48 o
  -5 -10   3        5.49        5.12      3.94 o
  -4 -10   3      226.54      207.27      8.51 o
  -3 -10   3      330.77      354.94     31.71 o
  -2 -10   3       11.91       14.09      5.07 o
  -1 -10   3      206.68      216.90      7.55 o
   0 -10   3     1012.50     1030.99     15.53 o
   1 -10   3        5.38        6.61      2.03 o
   2 -10   3       71.94       70.45      6.00 o
   3 -10   3      233.03      221.40      6.67 o
   4 -10   3      203.68      204.68      6.47 o
   5 -10   3       12.94       15.72      2.97 o
   6 -10   3      132.45      141.06      5.28 o
   7 -10   3       93.43      100.31      4.07 o
   8 -10   3       17.49       14.75      2.41 o
   9 -10   3       50.07       38.30      3.33 o
  10 -10   3        1.82        0.66      2.77 o
  11 -10   3       99.09      114.37      6.49 o
  12 -10   3        4.60       10.05      5.80 o
  13 -10   3        0.17       -5.85      5.85 o
 -10  -9   3        1.69        7.19      8.06 o
  -9  -9   3        8.92       23.99      7.99 o
  -8  -9   3       28.91       40.32      8.22 o
  -7  -9   3       15.72       21.92      7.16 o
  -6  -9   3       17.74       12.22      4.18 o
  -5  -9   3       41.80       39.49      5.23 o
  -4  -9   3      134.35      113.02      8.29 o
  -3  -9   3       56.46       65.52      6.74 o
  -2  -9   3      481.94      514.95     13.29 o
  -1  -9   3      184.84      169.99      9.42 o
   0  -9   3      428.04      427.03      6.56 o
   1  -9   3      540.01      565.58      7.95 o
   2  -9   3        4.11        3.27      1.77 o
   3  -9   3      516.14      546.61     11.68 o
   4  -9   3      283.88      259.47      6.92 o
   5  -9   3      258.97      269.31      6.52 o
   6  -9   3       13.85        7.60      2.61 o
   7  -9   3       38.21       39.26      3.02 o
   8  -9   3        2.03        1.96      2.11 o
   9  -9   3        7.14       -0.08      2.17 o
  10  -9   3        0.84       -2.48      2.53 o
  11  -9   3        1.10       -0.73      2.74 o
  12  -9   3        5.36       -2.28      5.03 o
  13  -9   3        0.88        1.90      6.34 o
 -10  -8   3        0.44        7.83      7.84 o
  -9  -8   3        1.94       -5.92      9.03 o
  -8  -8   3       17.26        8.28      6.53 o
  -7  -8   3        0.01       -2.25      5.69 o
  -6  -8   3       18.24        9.82      3.52 o
  -5  -8   3      354.06      366.90     18.85 o
  -4  -8   3     1716.29     1667.13     32.35 o
  -3  -8   3       41.60       48.90      4.24 o
  -2  -8   3        0.56        2.20      2.47 o
  -1  -8   3       83.59       79.59      3.44 o
   0  -8   3      647.41      667.05      7.58 o
   1  -8   3        5.81        9.09      1.52 o
   2  -8   3       56.62       49.41      2.65 o
   3  -8   3       87.18      109.61      4.24 o
   4  -8   3       65.77       64.65      4.12 o
   5  -8   3      210.95      213.15      7.51 o
   6  -8   3      583.62      554.74      9.05 o
   7  -8   3      120.07       94.51      3.83 o
   8  -8   3      284.87      247.58      5.55 o
   9  -8   3       12.17       12.30      3.52 o
  10  -8   3       87.51       74.82      4.95 o
  11  -8   3        6.78        8.26      3.19 o
  12  -8   3       54.65       68.98      7.75 o
  13  -8   3        0.03       -2.82     19.34 o
  14  -8   3        6.35       -4.95     13.49 o
 -11  -7   3        0.00       11.74     10.30 o
 -10  -7   3       27.21       40.92     27.88 o
  -9  -7   3        5.88        8.22      8.89 o
  -8  -7   3        0.22       -5.46      5.46 o
  -7  -7   3       45.49       46.96      4.02 o
  -6  -7   3        1.28       -0.91      2.42 o
  -5  -7   3      718.03      714.46     12.80 o
  -4  -7   3      130.98      151.13      7.14 o
  -3  -7   3      297.05      326.93      8.79 o
  -2  -7   3        4.62        5.15      1.44 o
  -1  -7   3     1021.45      998.02      9.73 o
   0  -7   3      152.85      171.39      3.08 o
   1  -7   3      225.75      271.26      4.53 o
   2  -7   3     1268.05     1334.81     17.72 o
   3  -7   3        1.32       -1.17      1.34 o
   4  -7   3     1386.06     1392.73     18.33 o
   5  -7   3      235.25      208.37      5.32 o
   6  -7   3        6.66        4.43      1.71 o
   7  -7   3        5.84        1.47      2.01 o
   8  -7   3      609.97      608.64     11.03 o
   9  -7   3       25.80       34.67      3.51 o
  10  -7   3        1.56        3.56      3.02 o
  11  -7   3        3.38        3.82      3.06 o
  12  -7   3        3.35        1.31      5.14 o
  13  -7   3        1.42       10.79      9.22 o
  14  -7   3        1.71       -9.70      9.70 o
 -11  -6   3        0.48        4.27      9.54 o
 -10  -6   3        6.70       12.35      9.38 o
  -9  -6   3       11.46        8.05      9.03 o
  -8  -6   3       54.18       48.81      5.97 o
  -7  -6   3      496.42      476.84     11.64 o
  -6  -6   3      145.01      145.47      7.46 o
  -5  -6   3       61.06       60.10      3.00 o
  -4  -6   3     1638.76     1602.73     19.43 o
  -3  -6   3      233.47      255.65      4.92 o
  -2  -6   3      486.94      459.42      5.43 o
  -1  -6   3     1016.19     1081.11     11.24 o
   0  -6   3       66.64       80.50      2.05 o
   1  -6   3     1621.61     1683.81     17.31 o
   2  -6   3       79.88       67.05      2.59 o
   3  -6   3       53.12       44.15      2.23 o
   4  -6   3     2415.27     2284.90     27.79 o
   5  -6   3      906.37      880.59     12.91 o
   6  -6   3      167.14      152.75      4.62 o
   7  -6   3        9.77        2.97      1.93 o
   8  -6   3       10.25        9.35      2.35 o
   9  -6   3      820.51      798.05     12.18 o
  10  -6   3       40.40       36.47      3.45 o
  11  -6   3        8.70        6.43      2.93 o
  12  -6   3        6.46        5.04      3.28 o
  13  -6   3        0.96       -2.87      8.74 o
  14  -6   3        8.37       -6.00      9.38 o
 -12  -5   3        1.89       -0.61      9.52 o
 -11  -5   3       31.19       35.23     11.92 o
 -10  -5   3        4.48        3.84      8.74 o
  -9  -5   3       11.82        8.77      8.59 o
  -8  -5   3      320.95      351.92     10.78 o
  -7  -5   3      211.58      211.25      7.95 o
  -6  -5   3       22.61       19.54      2.57 o
  -5  -5   3       42.44       43.29      3.16 o
  -4  -5   3       74.29       82.54      3.32 o
  -3  -5   3       44.22       55.83      1.62 o
  -2  -5   3      688.22      811.28      9.88 o
  -1  -5   3       27.76       27.01      1.39 o
   0  -5   3     2749.14     2757.71     31.68 o
   1  -5   3     1822.40     1854.88     17.45 o
   2  -5   3     3376.93     3525.23     38.41 o
   3  -5   3     2636.90     2504.40     29.59 o
   4  -5   3     3188.97     3066.38     40.28 o
   5  -5   3     1552.43     1507.91     19.43 o
   6  -5   3      176.38      176.26      4.72 o
   7  -5   3      135.08      123.08      4.15 o
   8  -5   3       80.52       82.84      3.45 o
   9  -5   3      165.09      142.94      6.18 o
  10  -5   3        7.25        4.80      3.54 o
  11  -5   3        9.70        9.32      2.93 o
  12  -5   3       13.70       18.22      3.35 o
  13  -5   3       13.31       10.06     14.17 o
  14  -5   3        1.51       14.17     10.49 o
 -12  -4   3        0.22       -0.34      9.70 o
 -11  -4   3        0.91        1.80      8.90 o
 -10  -4   3        8.97        8.32      8.90 o
  -9  -4   3        0.09       -7.07      7.07 o
  -8  -4   3       51.96       54.06      3.96 o
  -7  -4   3      238.59      225.59      6.45 o
  -6  -4   3      118.84      102.69      4.18 o
  -5  -4   3      289.13      305.55      6.60 o
  -4  -4   3     1384.81     1524.32     16.47 o
  -3  -4   3     3446.58     3357.66     30.55 o
  -2  -4   3     1837.39     1947.83     16.45 o
  -1  -4   3     2881.90     2713.32     22.13 o
   0  -4   3      190.84      196.30      2.97 o
   1  -4   3     1593.37     1599.69     14.85 o
   2  -4   3     1975.93     1999.32     19.73 o
   3  -4   3    18408.09    17752.40    217.37 o
   4  -4   3     1491.44     1388.30     17.54 o
   5  -4   3        0.04       -0.09      1.45 o
   6  -4   3       25.16       20.56      3.16 o
   7  -4   3       75.20       69.49      3.45 o
   8  -4   3       79.94       66.49      2.95 o
   9  -4   3       64.43       65.25      3.25 o
  10  -4   3       10.04        9.60      2.41 o
  11  -4   3        0.69       -2.15      2.15 o
  12  -4   3        2.38        0.19     12.59 o
  13  -4   3        0.00        0.92      8.89 o
  14  -4   3        0.05       -2.37      7.82 o
 -13  -3   3        0.50        0.86     10.33 o
 -12  -3   3        0.18       18.33     10.48 o
 -11  -3   3        9.98       13.04      9.22 o
 -10  -3   3        1.20        1.35      5.65 o
  -9  -3   3        3.08       -0.16      2.69 o
  -8  -3   3        0.76        0.85      2.20 o
  -7  -3   3       26.41       22.05      2.78 o
  -6  -3   3       12.89       15.51      2.36 o
  -5  -3   3      288.68      311.62      6.53 o
  -4  -3   3     1181.88     1145.26     18.70 o
  -3  -3   3      783.89      775.64      7.88 o
  -2  -3   3     1526.55     1684.08     14.10 o
  -1  -3   3    14515.87    14777.21    120.13 o
   0  -3   3      270.33      281.81      3.52 o
   1  -3   3     3596.95     3797.25     35.34 o
   2  -3   3     3288.39     2802.99     28.95 o
   3  -3   3    12136.05    11885.42    130.77 o
   4  -3   3     1601.22     1563.14     19.16 o
   5  -3   3     1631.17     1592.88     17.37 o
   6  -3   3      218.58      226.21      6.23 o
   7  -3   3      163.10      173.10      4.06 o
   8  -3   3      186.17      186.57      4.88 o
   9  -3   3      161.63      176.84      4.94 o
  10  -3   3        0.38        1.72      2.70 o
  11  -3   3        0.80       -6.15      6.15 o
  12  -3   3        2.02       10.67      8.42 o
  13  -3   3       25.53       20.77      8.25 o
  14  -3   3        0.01       -3.77      9.60 o
 -13  -2   3        8.14        4.92     15.29 o
 -12  -2   3        1.46       18.02      9.52 o
 -11  -2   3        9.65        2.06      6.19 o
 -10  -2   3       66.27       63.07     11.47 o
  -9  -2   3       70.59       70.73      4.46 o
  -8  -2   3      143.81      134.39      5.33 o
  -7  -2   3       19.10       20.04      2.15 o
  -6  -2   3      182.25      188.81      5.44 o
  -5  -2   3       83.64       90.54      2.38 o
  -4  -2   3      702.46      740.38      7.70 o
  -3  -2   3      445.16      495.43      4.90 o
  -2  -2   3    42849.47    43628.39    332.79 o
  -1  -2   3    10475.59    10297.85     72.05 o
   0  -2   3     3793.61     3572.14     27.71 o
   1  -2   3     7232.60     7213.99     70.90 o
   2  -2   3     2362.02     2198.53     22.83 o
   3  -2   3      335.15      354.43      4.18 o
   4  -2   3     1578.48     1554.52     18.01 o
   5  -2   3     2683.71     2764.66     31.38 o
   6  -2   3      746.70      783.42     10.52 o
   7  -2   3       46.96       50.41      2.22 o
   8  -2   3      365.91      380.13     11.94 o
   9  -2   3       76.16       77.67      4.74 o
  10  -2   3       71.88       61.79      9.21 o
  11  -2   3       71.92       63.85     10.01 o
  12  -2   3       43.36       54.59      8.44 o
  13  -2   3        9.25        2.45      7.39 o
 -13  -1   3        1.37       -5.60      9.52 o
 -12  -1   3        1.15       -5.82      5.82 o
 -11  -1   3        1.75       -3.79      5.68 o
 -10  -1   3       11.19       15.95      6.13 o
  -9  -1   3        5.19        4.22      2.24 o
  -8  -1   3       30.55       35.26      2.80 o
  -7  -1   3       28.97       29.01      2.35 o
  -6  -1   3      128.37      117.46      3.67 o
  -5  -1   3       30.67       22.25      1.49 o
  -4  -1   3     3467.14     3381.00     30.72 o
  -3  -1   3     1177.17     1250.34     10.88 o
  -2  -1   3    16093.80    15923.40    137.16 o
  -1  -1   3     9474.31     8805.11     67.89 o
   0  -1   3    10437.23     9535.13     76.78 o
   1  -1   3     1850.64     1639.79     13.67 o
   2  -1   3     4444.05     4300.86     33.60 o
   3  -1   3      182.36      156.98      2.21 o
   4  -1   3     2071.18     2135.60     42.22 o
   5  -1   3      321.57      294.89      4.40 o
   6  -1   3      486.90      539.21      8.16 o
   7  -1   3       66.87       62.75      3.43 o
   8  -1   3      154.06      166.84      5.75 o
   9  -1   3      143.93      170.11      6.20 o
  10  -1   3        1.63        5.09      7.23 o
  11  -1   3        4.58        5.69      6.50 o
  12  -1   3       30.99       23.91      8.89 o
  13  -1   3       15.01       16.65      8.02 o
 -13   0   3        5.30        5.23      8.09 o
 -12   0   3        2.79        2.06      8.95 o
 -11   0   3       24.77       26.47      4.02 o
 -10   0   3       42.51       35.84      3.63 o
  -9   0   3       81.15       89.73      4.03 o
  -8   0   3       56.52       64.50      3.31 o
  -7   0   3      822.51      824.23     11.71 o
  -6   0   3      726.09      684.60      9.08 o
  -5   0   3     1443.63     1518.09     15.18 o
  -4   0   3      314.78      311.68      4.33 o
  -3   0   3     6112.77     5818.89     59.42 o
  -2   0   3     1454.98     1510.30     12.58 o
  -1   0   3    14586.34    13846.17    107.30 o
   0   0   3       98.71      114.68      1.66 o
   1   0   3     2944.69     2835.54     28.68 o
   2   0   3      175.72      235.51      2.92 o
   3   0   3        2.45        5.14      0.77 o
   4   0   3      943.98      924.07     10.50 o
   5   0   3      697.45      748.43     11.93 o
   6   0   3      373.41      383.53      7.85 o
   7   0   3       31.49       30.78      3.69 o
   8   0   3      135.75      138.71      5.07 o
   9   0   3        1.29        1.61      2.86 o
  10   0   3       31.71       24.14      7.14 o
  11   0   3       30.97       18.82      7.97 o
  12   0   3       45.09       38.08      7.79 o
  13   0   3        1.27        8.06      9.38 o
 -14   1   3        0.00       -4.90     12.37 o
 -13   1   3        0.05       -6.54      6.54 o
 -12   1   3        0.70        2.43     11.17 o
 -11   1   3        2.84        8.59      3.38 o
 -10   1   3       12.99       10.77      2.59 o
  -9   1   3        0.05       -1.85      1.85 o
  -8   1   3      491.46      533.82      9.12 o
  -7   1   3      622.21      613.37     10.86 o
  -6   1   3      550.77      513.37      6.57 o
  -5   1   3      114.07      117.60      3.42 o
  -4   1   3      815.97      718.85     11.30 o
  -3   1   3       61.58       62.53      1.87 o
  -2   1   3      113.57      115.74      1.94 o
  -1   1   3      425.91      377.11      3.75 o
   0   1   3        9.63        6.30      0.65 o
   1   1   3        4.24        1.46      0.56 o
   2   1   3       56.62       60.61      1.81 o
   3   1   3      739.08      725.75      8.01 o
   4   1   3     2258.88     2323.72     26.95 o
   5   1   3      727.11      799.94     10.92 o
   6   1   3       22.84       21.34      1.66 o
   7   1   3        0.16        0.42      2.39 o
   8   1   3       43.58       41.66      2.84 o
   9   1   3       92.20      104.21      4.53 o
  10   1   3        0.35       -5.03     10.58 o
  11   1   3       27.62       37.27      7.99 o
  12   1   3        5.36        7.59     10.57 o
  13   1   3        6.07        8.07      9.72 o
 -14   2   3        0.03       -5.93      9.03 o
 -13   2   3        0.78        1.57      7.12 o
 -12   2   3        6.44        4.61      6.46 o
 -11   2   3        0.61        0.98      3.30 o
 -10   2   3       52.05       46.25      3.42 o
  -9   2   3       13.72       19.12      2.98 o
  -8   2   3      290.93      308.27      7.22 o
  -7   2   3       99.82      104.12      4.39 o
  -6   2   3      941.28     1011.15     12.98 o
  -5   2   3       15.17       12.33      1.27 o
  -4   2   3     1280.69     1201.56     11.33 o
  -3   2   3     3382.40     3423.09     27.38 o
  -2   2   3      237.20      277.10      2.94 o
  -1   2   3       32.90       23.79      1.29 o
   0   2   3       53.28       52.52      1.62 o
   1   2   3     3514.36     3242.29     33.46 o
   2   2   3      221.24      216.18      3.65 o
   3   2   3      862.18      864.54      9.56 o
   4   2   3     2711.38     2865.75     28.19 o
   5   2   3       94.14       92.05      3.44 o
   6   2   3       21.64       20.77      2.27 o
   7   2   3       63.77       67.36      5.13 o
   8   2   3       38.12       34.23      4.42 o
   9   2   3      114.97      107.98     13.37 o
  10   2   3       45.55       42.30     10.08 o
  11   2   3       36.42       64.76     11.12 o
  12   2   3        5.78       20.24     10.34 o
  13   2   3        0.04       -7.65     13.94 o
 -14   3   3        5.78       -6.98      6.98 o
 -13   3   3        0.50        2.68     11.88 o
 -12   3   3       28.31       28.37      7.44 o
 -11   3   3       20.42       20.33      4.14 o
 -10   3   3        2.97        4.20      3.31 o
  -9   3   3       43.36       39.07      3.29 o
  -8   3   3       86.20       97.78      4.18 o
  -7   3   3      229.63      210.94      4.45 o
  -6   3   3        4.36        1.04      1.15 o
  -5   3   3     2594.09     2592.51     26.02 o
  -4   3   3      216.45      258.16      3.44 o
  -3   3   3      887.39      882.92      8.05 o
  -2   3   3     3732.91     3507.21     26.60 o
  -1   3   3     2143.80     2143.96     18.26 o
   0   3   3     3346.43     3491.80     45.17 o
   1   3   3      601.03      575.47      7.91 o
   2   3   3     1147.35     1203.14     14.76 o
   3   3   3      183.11      219.02      3.46 o
   4   3   3      289.53      285.93      5.88 o
   5   3   3       24.09       21.89      2.11 o
   6   3   3      102.87      107.76      4.12 o
   7   3   3       11.47        9.42      3.83 o
   8   3   3        7.27       -0.22      3.40 o
   9   3   3        8.59       15.72     11.69 o
  10   3   3        3.86       10.09      8.10 o
  11   3   3        5.05       27.81      9.66 o
  12   3   3        4.85       24.32     10.80 o
 -14   4   3        0.98       -3.86      7.57 o
 -13   4   3        0.70        3.32      7.05 o
 -12   4   3       18.89       20.83      9.51 o
 -11   4   3       91.03      112.48      7.34 o
 -10   4   3      119.80      109.68      5.09 o
  -9   4   3      106.32      118.62      5.68 o
  -8   4   3      191.27      204.17      6.76 o
  -7   4   3        0.01       -0.94      1.12 o
  -6   4   3      311.80      330.62      5.38 o
  -5   4   3      623.65      619.74      7.40 o
  -4   4   3      130.74      141.39      2.56 o
  -3   4   3      124.24      130.21      2.26 o
  -2   4   3      594.42      560.27      5.70 o
  -1   4   3     1978.04     1865.23     17.06 o
   0   4   3     1380.38     1385.10     15.34 o
   1   4   3     8841.35     9238.50     85.41 o
   2   4   3       23.82       38.60      1.87 o
   3   4   3     1545.56     1681.59     32.21 o
   4   4   3      754.37      748.98     11.40 o
   5   4   3      734.05      768.31     12.09 o
   6   4   3       42.49       52.53      3.31 o
   7   4   3       17.55       17.62      3.71 o
   8   4   3       10.51       10.62      4.60 o
   9   4   3        8.94        4.52      7.43 o
  10   4   3        0.18       12.74     11.24 o
  11   4   3        5.20       12.58      9.38 o
  12   4   3        2.78       11.02     10.18 o
 -14   5   3        0.12        2.57      9.16 o
 -13   5   3        0.00        5.86     11.13 o
 -12   5   3        6.53        4.22      4.43 o
 -11   5   3       66.15       79.42      6.50 o
 -10   5   3       31.31       45.15      4.53 o
  -9   5   3        0.76       -2.56      2.56 o
  -8   5   3       52.06       43.66      3.20 o
  -7   5   3       37.86       35.68      2.08 o
  -6   5   3     1509.42     1479.72     15.25 o
  -5   5   3      971.28      998.15     10.19 o
  -4   5   3     2659.91     2755.20     22.85 o
  -3   5   3     1611.70     1653.36     14.94 o
  -2   5   3        3.71        5.44      0.69 o
  -1   5   3       10.31       17.55      1.70 o
   0   5   3      294.70      312.85      5.77 o
   1   5   3     1360.20     1514.14     15.75 o
   2   5   3      125.32      131.28      3.70 o
   3   5   3      706.12      683.52     16.38 o
   4   5   3      179.65      189.24      5.04 o
   5   5   3       43.02       51.13      3.24 o
   6   5   3       12.15        8.49      2.86 o
   7   5   3       36.94       42.06      5.55 o
   8   5   3        5.71       16.23      7.93 o
   9   5   3        1.25       -1.21      8.32 o
  10   5   3        0.71        2.65      8.71 o
  11   5   3        6.11       17.78      9.70 o
 -14   6   3        1.19       -8.84      8.84 o
 -13   6   3        6.55        0.90      8.59 o
 -12   6   3       24.12       24.98      8.89 o
 -11   6   3        3.59       -0.37      8.25 o
 -10   6   3        5.16        2.33      2.96 o
  -9   6   3       14.13       13.18      2.82 o
  -8   6   3       70.70       74.94      3.01 o
  -7   6   3      143.63      131.86      3.72 o
  -6   6   3      123.60      106.34      2.99 o
  -5   6   3       49.60       54.27      2.20 o
  -4   6   3     2320.81     2326.75     19.75 o
  -3   6   3      734.48      691.65      7.25 o
  -2   6   3      295.51      310.79      4.79 o
  -1   6   3     1013.51      946.20     10.52 o
   0   6   3     3681.34     4049.25     41.88 o
   1   6   3       18.30        9.50      2.09 o
   2   6   3      123.01      136.28      2.96 o
   3   6   3       99.93       81.53      7.52 o
   4   6   3      130.65      139.58      6.71 o
   5   6   3       24.51       19.54      2.88 o
   6   6   3       92.52       96.65      4.91 o
   7   6   3       34.69       31.34      8.32 o
   8   6   3       47.90       47.28      9.52 o
   9   6   3        2.97       -2.40      8.10 o
  10   6   3        0.37        1.46      8.74 o
  11   6   3        0.29        8.54     10.44 o
 -14   7   3        0.00       -9.20     14.62 o
 -13   7   3        0.06        2.30     14.17 o
 -12   7   3       10.60        9.30      7.87 o
 -11   7   3       12.46        7.31      4.18 o
 -10   7   3       29.70       31.44      3.18 o
  -9   7   3        0.25       -0.05      2.13 o
  -8   7   3      182.49      197.60      4.75 o
  -7   7   3       59.54       60.07      2.57 o
  -6   7   3       26.97       23.10      1.86 o
  -5   7   3        7.51        7.82      1.34 o
  -4   7   3     2071.72     2019.25     18.42 o
  -3   7   3     2446.22     2464.67     21.72 o
  -2   7   3      328.79      362.74      5.53 o
  -1   7   3     3191.20     3185.48     31.09 o
   0   7   3     1696.39     1526.26     22.44 o
   1   7   3      876.19      952.40     10.97 o
   2   7   3      134.46      142.17      3.84 o
   3   7   3       27.87       35.08      3.55 o
   4   7   3      265.69      308.02      9.10 o
   5   7   3      132.79      155.04      9.67 o
   6   7   3       42.26       50.71      4.05 o
   7   7   3       63.04       64.07      9.07 o
   8   7   3       29.90       40.37      9.83 o
   9   7   3        0.50        0.10      9.88 o
  10   7   3        2.35       -1.64      7.08 o
 -14   8   3        1.03       -9.89     13.04 o
 -13   8   3        1.00        5.33      8.25 o
 -12   8   3        0.23        1.03     11.92 o
 -11   8   3       10.10        8.23      3.59 o
 -10   8   3        2.15       -2.41      2.42 o
  -9   8   3       25.96       25.48      3.00 o
  -8   8   3       56.50       57.23      2.98 o
  -7   8   3        7.73        4.40      1.79 o
  -6   8   3      464.30      486.40      7.00 o
  -5   8   3        8.14        8.52      1.52 o
  -4   8   3        2.48       -0.80      1.15 o
  -3   8   3      103.88      112.48      2.72 o
  -2   8   3      119.25      104.82      3.65 o
  -1   8   3      105.97      112.06      3.13 o
   0   8   3       36.53       38.55      2.48 o
   1   8   3      850.61      875.57     11.77 o
   2   8   3       70.60       75.93      4.14 o
   3   8   3       61.68       49.21      5.58 o
   4   8   3      356.08      384.99     10.72 o
   5   8   3       16.03       16.56      3.67 o
   6   8   3        0.34       -2.41      3.50 o
   7   8   3       14.81       20.32      6.60 o
   8   8   3       14.04       19.60      6.77 o
   9   8   3       42.18       28.42     10.16 o
  10   8   3        0.93        2.46      8.73 o
 -13   9   3        2.73        2.69      8.89 o
 -12   9   3        0.86        0.50      8.77 o
 -11   9   3        0.83        2.90      4.12 o
 -10   9   3        2.08       -0.21      2.64 o
  -9   9   3       33.58       29.08      3.08 o
  -8   9   3      110.75      103.56      3.90 o
  -7   9   3        7.52        5.08      1.89 o
  -6   9   3       30.19       31.35      2.24 o
  -5   9   3       38.01       32.21      2.20 o
  -4   9   3       22.39       24.56      2.22 o
  -3   9   3      309.41      315.68     10.25 o
  -2   9   3      164.84      148.95      3.90 o
  -1   9   3       83.52       81.86      2.85 o
   0   9   3       23.63       23.90      3.29 o
   1   9   3      252.92      244.88      7.52 o
   2   9   3       17.15       27.61      4.56 o
   3   9   3       87.46      119.98      7.61 o
   4   9   3       57.52       55.51      5.74 o
   5   9   3       44.32       48.28      5.74 o
   6   9   3        2.08        0.87      4.10 o
   7   9   3       32.97       16.99      9.06 o
   8   9   3        1.19       -6.18      7.87 o
   9   9   3        7.89        2.73      9.48 o
 -13  10   3        0.04       -1.35     11.69 o
 -12  10   3        0.10      -10.34     10.34 o
 -11  10   3       10.43        5.19      4.78 o
 -10  10   3        3.86        4.10      3.65 o
  -9  10   3       23.16       20.52      4.03 o
  -8  10   3       93.97       94.21      4.00 o
  -7  10   3        2.81        0.24      1.92 o
  -6  10   3        0.41       -0.80      1.80 o
  -5  10   3       85.96       86.21      3.59 o
  -4  10   3        3.85        6.48      1.93 o
  -3  10   3      163.73      136.60      4.74 o
  -2  10   3      456.67      450.79      8.77 o
  -1  10   3       20.26       19.66      3.41 o
   0  10   3       69.49       69.38      5.45 o
   1  10   3      226.00      236.95      9.79 o
   2  10   3       81.30       75.17     11.89 o
   3  10   3       57.58       59.24      6.97 o
   4  10   3       47.71       30.43      8.41 o
   5  10   3      105.14      118.17      8.00 o
   6  10   3       35.00       14.49      8.32 o
   7  10   3        9.36        0.83     10.34 o
   8  10   3        5.55       17.04     11.02 o
 -13  11   3       12.31       10.34     14.39 o
 -12  11   3       21.60       21.14     13.49 o
 -11  11   3       14.96        7.36      5.44 o
 -10  11   3        1.06       -0.49     11.47 o
  -9  11   3       51.53       56.92      6.10 o
  -8  11   3       22.73       15.87      2.86 o
  -7  11   3        1.74       -2.81      2.81 o
  -6  11   3       35.64       32.63      3.03 o
  -5  11   3        3.71        4.32      2.21 o
  -4  11   3       56.77       41.19      3.81 o
  -3  11   3       68.52       64.96      4.29 o
  -2  11   3      299.29      292.65     11.42 o
  -1  11   3       58.58       53.09      4.56 o
   0  11   3      288.40      295.74      9.04 o
   1  11   3      929.21      984.91     23.63 o
   2  11   3        4.29        2.17      4.11 o
   3  11   3        0.24       -2.86      4.11 o
   4  11   3       30.77       30.89      5.63 o
   5  11   3       12.13       13.30      5.45 o
   6  11   3       12.80       -0.12      8.10 o
   7  11   3        5.38        0.90     11.02 o
   8  11   3        0.07       -8.25      8.25 o
 -12  12   3       26.01       26.98     14.84 o
 -11  12   3        0.57       13.94     12.14 o
 -10  12   3       11.23        1.35     10.12 o
  -9  12   3       13.39       15.40      5.38 o
  -8  12   3        0.51        0.35      2.88 o
  -7  12   3        7.63        8.63      2.69 o
  -6  12   3        0.11       -2.05      2.56 o
  -5  12   3        0.67       -2.02      2.88 o
  -4  12   3      139.25      130.20      5.64 o
  -3  12   3      331.96      358.46     10.79 o
  -2  12   3        0.05        0.15      3.15 o
  -1  12   3        9.25        3.73      3.38 o
   0  12   3       66.63       57.20      5.93 o
   1  12   3        1.15        1.91      4.30 o
   2  12   3       32.13       32.50      5.71 o
   3  12   3       94.48       86.27     10.62 o
   4  12   3        5.45       -4.13      6.91 o
   5  12   3        0.83       -4.22      4.22 o
   6  12   3        0.00        3.09      8.39 o
   7  12   3        0.48       -7.88      7.88 o
 -12  13   3       19.56        3.60     13.04 o
 -11  13   3       11.34       16.64     13.04 o
 -10  13   3        0.03       -3.12      5.03 o
  -9  13   3        0.49       -3.60      9.44 o
  -8  13   3       10.29        8.13      4.01 o
  -7  13   3        6.37        5.11      3.60 o
  -6  13   3        1.61       -4.61      4.61 o
  -5  13   3       18.73       16.03      4.72 o
  -4  13   3        3.06       -0.45      3.82 o
  -3  13   3       30.05       34.91      7.20 o
  -2  13   3      237.43      246.68     10.23 o
  -1  13   3       99.82      116.20      7.33 o
   0  13   3        1.62        6.30      4.42 o
   1  13   3        2.54        4.30      4.25 o
   2  13   3       85.40       90.34      7.90 o
   3  13   3        0.20        2.37      5.01 o
   4  13   3       35.51       32.85      6.48 o
   5  13   3       18.87       19.14      6.03 o
   6  13   3       10.08        9.85      9.40 o
 -11  14   3        2.94        0.90     12.59 o
 -10  14   3       12.10        8.99     12.14 o
  -9  14   3       12.05        8.54     11.24 o
  -8  14   3       11.03        7.39      5.40 o
  -7  14   3        4.26        2.08      4.83 o
  -6  14   3        2.27       -1.35      5.40 o
  -5  14   3        3.01        2.47      4.13 o
  -4  14   3        0.59       -0.79      4.05 o
  -3  14   3        3.65       -2.35      4.28 o
  -2  14   3       12.86       13.01      4.53 o
  -1  14   3        0.17       -4.99      4.99 o
   0  14   3        1.24       -0.71      3.93 o
   1  14   3      218.33      205.00     14.50 o
   2  14   3       37.53       36.29     10.36 o
   3  14   3        1.61       -1.32      5.07 o
   4  14   3        6.89        6.71      5.84 o
   5  14   3       15.58       17.54      6.74 o
 -10  15   3        3.51       -1.80     11.69 o
  -9  15   3        3.86        7.65     11.24 o
  -8  15   3        2.22        3.60      6.75 o
  -7  15   3        1.39       -0.90      6.30 o
  -6  15   3        1.05       -2.70      5.85 o
  -5  15   3       43.04       38.23      9.44 o
  -4  15   3       15.24        8.99      5.41 o
  -3  15   3       85.74      100.97     19.34 o
  -2  15   3       23.09       28.29      6.79 o
  -1  15   3        5.53        7.48      4.86 o
   0  15   3       66.63       78.73      7.65 o
   1  15   3       30.80       31.71      6.73 o
   2  15   3        2.73        8.37      5.49 o
   3  15   3       24.36       23.49      9.14 o
   4  15   3        1.62        2.74      6.25 o
  -8  16   3       10.75        0.45      6.75 o
  -7  16   3       23.58       19.34      8.54 o
  -6  16   3        0.64        4.95      7.20 o
  -5  16   3        3.47        0.45      6.75 o
  -4  16   3        5.69        9.44      7.65 o
  -3  16   3        1.96       -6.75      6.75 o
  -2  16   3        2.19       -2.17      4.35 o
  -1  16   3       22.04       35.00      6.45 o
   0  16   3        0.95       -4.67      4.67 o
   1  16   3        6.23        5.54      5.22 o
   2  16   3        9.63        6.15      5.63 o
  -8  17   3        5.83       -6.30      6.30 o
  -7  17   3        3.31       -6.75      6.75 o
  -6  17   3       36.15       43.17     10.79 o
  -5  17   3        0.92        1.80      7.65 o
  -4  17   3        0.71       -1.80      7.65 o
  -3  17   3       55.93       53.97     11.69 o
  -2  17   3        0.46       -5.62      5.62 o
  -1  17   3        4.72        2.11      7.47 o
   0  17   3        3.15       -7.23      7.23 o
   0 -18   4        0.23       -3.37      7.00 o
   1 -18   4        3.90        4.50      9.89 o
   2 -18   4       20.42       18.36      7.29 o
   3 -18   4        2.35        2.92      6.04 o
   4 -18   4       10.96       -4.60      5.50 o
   5 -18   4        0.07       -5.09      5.09 o
   6 -18   4        0.05       -5.24      5.24 o
   7 -18   4        5.03       -3.63      8.77 o
  -2 -17   4       13.28       11.20      6.01 o
  -1 -17   4        5.33        5.06      5.75 o
   0 -17   4       10.53       14.36      5.55 o
   1 -17   4        1.09       -3.55      4.62 o
   2 -17   4        8.50        1.35      5.70 o
   3 -17   4        1.21       -0.90      7.65 o
   4 -17   4        6.88        4.76     10.57 o
   5 -17   4        0.33       -3.74      4.92 o
   6 -17   4        1.63       -4.64      9.44 o
   7 -17   4        4.02       -4.67      5.85 o
   8 -17   4        0.15        3.84      7.20 o
   9 -17   4        9.85        3.60      8.09 o
  -4 -16   4        1.97       -0.46      7.10 o
  -3 -16   4        2.76        1.48      5.49 o
  -2 -16   4       12.65        6.58      5.70 o
  -1 -16   4       37.90       39.38      6.94 o
   0 -16   4        2.77        2.87      4.81 o
   1 -16   4       15.76       12.22      5.09 o
   2 -16   4        0.33       -5.03      5.24 o
   3 -16   4       41.21       38.17      6.97 o
   4 -16   4        0.03       -4.22      4.95 o
   5 -16   4        6.61        0.56      4.60 o
   6 -16   4        0.00       -1.84      3.72 o
   7 -16   4        5.35       -0.25      3.96 o
   8 -16   4       27.52       19.07      7.69 o
   9 -16   4        0.38       -4.31      6.19 o
  10 -16   4        0.30       -2.27      7.06 o
  -5 -15   4        0.01       -4.52      5.44 o
  -4 -15   4        1.93        4.97      6.01 o
  -3 -15   4        8.83        4.52      5.60 o
  -2 -15   4        0.37       -4.69      4.69 o
  -1 -15   4        0.02        4.36      4.69 o
   0 -15   4       78.50       71.35      7.01 o
   1 -15   4       19.53       15.53      5.14 o
   2 -15   4       89.22       85.73     12.14 o
   3 -15   4       13.64       13.22      4.14 o
   4 -15   4       11.97        9.21      3.32 o
   5 -15   4       19.40       13.93      5.52 o
   6 -15   4      123.79      129.00      7.97 o
   7 -15   4        0.64       -2.44      3.32 o
   8 -15   4        4.98       -4.35      4.35 o
   9 -15   4        7.99       -4.71      6.13 o
  10 -15   4        0.49       -3.68      6.35 o
  11 -15   4        3.34       -3.74      7.35 o
  -6 -14   4        7.34       -4.51      8.39 o
  -5 -14   4        1.76       -5.10      5.10 o
  -4 -14   4        1.96       -4.80      4.80 o
  -3 -14   4       26.79       23.31      5.94 o
  -2 -14   4       11.18        5.95      6.17 o
  -1 -14   4       52.05       44.43      9.09 o
   0 -14   4        8.16        1.61      4.47 o
   1 -14   4      103.51      109.90      9.84 o
   2 -14   4       12.65       12.27      5.62 o
   3 -14   4       96.60      111.99      6.72 o
   4 -14   4       10.27        1.21      5.27 o
   5 -14   4        3.63        4.52      3.18 o
   6 -14   4        1.21       -2.70      2.70 o
   7 -14   4       17.53       12.62      4.36 o
   8 -14   4        3.63       -0.82      3.26 o
   9 -14   4        0.01       -3.64      3.72 o
  10 -14   4        4.21       -8.75     10.79 o
  11 -14   4        0.84       -5.92     12.59 o
  12 -14   4        0.27       -3.15      7.65 o
  -7 -13   4       14.66        2.59      8.74 o
  -6 -13   4        3.32       -5.63      8.10 o
  -5 -13   4       17.54       12.18      7.75 o
  -4 -13   4       49.34       49.73      6.71 o
  -3 -13   4       28.06       26.44      5.76 o
  -2 -13   4       23.77       16.09      5.07 o
  -1 -13   4      232.84      247.90     14.15 o
   0 -13   4       87.64       89.67      8.89 o
   1 -13   4       26.12       27.02      4.67 o
   2 -13   4        0.52       -1.08      3.09 o
   3 -13   4       85.40       87.28      6.69 o
   4 -13   4       23.33       25.87      3.78 o
   5 -13   4      217.07      227.40      7.90 o
   6 -13   4       29.73       31.38      3.53 o
   7 -13   4       61.40       56.18      4.09 o
   8 -13   4        1.40        0.37      2.65 o
   9 -13   4        0.02       -3.10      3.10 o
  10 -13   4        0.09       -2.34      5.84 o
  11 -13   4       15.54        9.62     10.57 o
  12 -13   4        2.89        9.63      7.42 o
  -8 -12   4        3.84      -10.79     10.79 o
  -7 -12   4       18.42       11.81      9.44 o
  -6 -12   4       81.00       74.23     11.26 o
  -5 -12   4       21.66       20.51      7.70 o
  -4 -12   4       39.54       45.72      6.22 o
  -3 -12   4       69.90       56.73      8.90 o
  -2 -12   4       28.26       11.39      9.89 o
  -1 -12   4      238.88      236.84     13.36 o
   0 -12   4      164.26      146.52     10.75 o
   1 -12   4        6.43        7.50      3.11 o
   2 -12   4      175.52      185.76      7.77 o
   3 -12   4       13.85       12.04      3.12 o
   4 -12   4      344.51      331.86      8.91 o
   5 -12   4       26.89       36.05      3.82 o
   6 -12   4      121.61      110.72      5.66 o
   7 -12   4        0.49       -2.06      2.40 o
   8 -12   4       24.65       21.70      3.46 o
   9 -12   4        5.90       -1.23      3.09 o
  10 -12   4        1.99       -0.96      3.46 o
  11 -12   4        0.03       -4.92      4.92 o
  12 -12   4        0.10        2.93      5.66 o
  13 -12   4        0.00       -5.13      7.06 o
  -9 -11   4        2.15       -6.02      9.16 o
  -8 -11   4        0.15       -4.52     11.02 o
  -7 -11   4        1.98       -3.86      7.48 o
  -6 -11   4        0.13       -5.35      5.63 o
  -5 -11   4        0.73       -1.92      3.95 o
  -4 -11   4       57.66       64.78      7.41 o
  -3 -11   4      370.86      324.68     15.89 o
  -2 -11   4      660.52      661.63     17.66 o
  -1 -11   4       10.62       11.25      2.78 o
   0 -11   4       33.19       36.28      3.46 o
   1 -11   4       29.69       28.83      3.19 o
   2 -11   4        4.20       -1.11      2.32 o
   3 -11   4      587.91      608.27     12.10 o
   4 -11   4       66.12       69.63      4.38 o
   5 -11   4       16.10       26.33      3.42 o
   6 -11   4      244.44      228.54      7.47 o
   7 -11   4      163.26      185.85      6.05 o
   8 -11   4       66.53       66.08      3.43 o
   9 -11   4       11.44        8.25      3.01 o
  10 -11   4      103.32      112.64      8.63 o
  11 -11   4       16.35       22.16      6.17 o
  12 -11   4       14.55       16.03      8.41 o
  13 -11   4        0.09        5.98      6.13 o
  -9 -10   4        0.04       -0.13      7.50 o
  -8 -10   4        0.91       -6.66      6.66 o
  -7 -10   4       43.53       35.33      7.78 o
  -6 -10   4       16.17       14.25      6.75 o
  -5 -10   4        4.49        5.63      5.75 o
  -4 -10   4       55.13       57.01      7.17 o
  -3 -10   4      806.79      822.53     26.92 o
  -2 -10   4      164.27      158.90      7.61 o
  -1 -10   4       10.34       11.90      2.71 o
   0 -10   4       30.33       31.31      3.21 o
   1 -10   4       21.09       17.05      2.55 o
   2 -10   4      591.55      593.82     10.24 o
   3 -10   4      685.28      679.64     12.69 o
   4 -10   4      272.88      260.32      7.28 o
   5 -10   4      536.44      523.16     10.96 o
   6 -10   4        5.66        5.90      2.59 o
   7 -10   4        0.02       -0.31      2.28 o
   8 -10   4       15.39       20.62      2.54 o
   9 -10   4        0.01        1.25      2.26 o
  10 -10   4       25.35       29.81      3.81 o
  11 -10   4       27.64       28.76      6.32 o
  12 -10   4        1.10       -3.21      5.46 o
  13 -10   4       22.95       28.55      7.39 o
 -10  -9   4        0.62       -2.42      7.22 o
  -9  -9   4        0.63       -0.39      7.07 o
  -8  -9   4       43.34       32.84      7.73 o
  -7  -9   4       29.31       33.34     10.30 o
  -6  -9   4       84.56       80.95      6.09 o
  -5  -9   4      260.51      220.94     14.70 o
  -4  -9   4      125.47      118.36      8.72 o
  -3  -9   4      359.49      345.07      9.86 o
  -2  -9   4        2.18        2.57      2.28 o
  -1  -9   4      846.75      869.74     13.00 o
   0  -9   4        0.24       -1.24      1.24 o
   1  -9   4        0.02       -0.06      1.24 o
   2  -9   4        1.70       -1.81      1.81 o
   3  -9   4      824.83      752.74     18.18 o
   4  -9   4       28.79       18.72      3.26 o
   5  -9   4       22.19       22.99      2.87 o
   6  -9   4      643.71      645.77     15.56 o
   7  -9   4       57.80       49.96      3.28 o
   8  -9   4        2.09        4.18      2.38 o
   9  -9   4        3.26       -1.96      1.96 o
  10  -9   4       26.50       28.95      4.65 o
  11  -9   4        2.22       -0.39      3.05 o
  12  -9   4       11.92       19.01      9.36 o
  13  -9   4        4.47       -2.69      5.66 o
 -10  -8   4       16.31       30.58      8.59 o
  -9  -8   4       44.88       57.15     13.15 o
  -8  -8   4        6.66       -2.15      6.55 o
  -7  -8   4        0.10       -2.65      3.23 o
  -6  -8   4       27.30       26.44      4.56 o
  -5  -8   4     1087.75     1109.60     20.40 o
  -4  -8   4      409.77      404.43     10.76 o
  -3  -8   4     1565.05     1655.17     26.10 o
  -2  -8   4       12.76       10.12      2.14 o
  -1  -8   4      283.77      298.27      4.10 o
   0  -8   4      160.47      177.55      4.10 o
   1  -8   4      334.38      386.10      6.03 o
   2  -8   4      305.87      275.39      7.01 o
   3  -8   4        0.43       -1.89      1.89 o
   4  -8   4       81.21      100.13      4.27 o
   5  -8   4       37.35       25.52      2.63 o
   6  -8   4      683.46      726.86     10.94 o
   7  -8   4     1085.48     1026.68     14.26 o
   8  -8   4      673.07      648.78     12.41 o
   9  -8   4      171.55      171.40      5.87 o
  10  -8   4        0.02       -1.54      2.76 o
  11  -8   4        0.78        2.67      2.94 o
  12  -8   4        7.83        8.88      5.75 o
  13  -8   4        0.67        3.13      9.38 o
 -11  -7   4        4.08       -6.45      7.09 o
 -10  -7   4        3.02        6.82     13.27 o
  -9  -7   4       34.75       43.68     22.71 o
  -8  -7   4        2.57       -4.73      5.52 o
  -7  -7   4       27.89       29.68      3.70 o
  -6  -7   4      178.51      165.97      6.22 o
  -5  -7   4      338.77      331.27     10.74 o
  -4  -7   4        0.05        3.14      2.26 o
  -3  -7   4     1265.07     1271.68     13.38 o
  -2  -7   4        8.16       11.73      3.05 o
  -1  -7   4      615.23      627.33     10.34 o
   0  -7   4       91.12       83.51      2.45 o
   1  -7   4       14.18       28.06      1.52 o
   2  -7   4      622.35      667.15      9.96 o
   3  -7   4      262.83      321.34      6.93 o
   4  -7   4       26.03       23.76      2.24 o
   5  -7   4      561.09      560.88      9.46 o
   6  -7   4     1406.05     1361.32     17.03 o
   7  -7   4       68.62       71.49      4.81 o
   8  -7   4      796.07      757.46     12.88 o
   9  -7   4      228.17      219.77      7.18 o
  10  -7   4        0.04       -2.27      2.27 o
  11  -7   4       27.39       29.48      3.84 o
  12  -7   4        0.19        1.23      2.89 o
  13  -7   4        8.54       -0.90      9.06 o
  14  -7   4        1.83       13.49     14.84 o
 -11  -6   4        0.01       -5.51     10.12 o
 -10  -6   4       14.68       18.19      9.38 o
  -9  -6   4        0.03       -9.22      9.22 o
  -8  -6   4        0.98        0.58      4.22 o
  -7  -6   4       85.08       81.15      5.17 o
  -6  -6   4      223.37      229.55      7.50 o
  -5  -6   4       38.83       43.29      2.80 o
  -4  -6   4        2.22        0.09      1.65 o
  -3  -6   4      105.07      108.65      2.63 o
  -2  -6   4      265.45      274.67      4.09 o
  -1  -6   4      145.22      117.37      3.10 o
   0  -6   4     2272.85     2139.61     21.48 o
   1  -6   4      183.77      186.32      3.25 o
   2  -6   4      224.92      244.33      4.38 o
   3  -6   4      391.38      422.71      7.88 o
   4  -6   4     3666.84     3803.19     44.34 o
   5  -6   4     5812.88     5622.63     64.44 o
   6  -6   4     1122.45     1068.86     15.31 o
   7  -6   4      576.63      542.94     10.04 o
   8  -6   4       11.10        7.44      2.15 o
   9  -6   4      448.79      413.18      7.93 o
  10  -6   4        9.98       14.35      2.66 o
  11  -6   4        2.19        4.36      2.63 o
  12  -6   4        2.09       -1.90      5.32 o
  13  -6   4        1.24        0.87     24.06 o
  14  -6   4        4.18       -1.67     28.33 o
 -12  -5   4        0.08        4.44     11.24 o
 -11  -5   4        1.36       -8.57      8.57 o
 -10  -5   4       11.38       14.50      9.52 o
  -9  -5   4       23.63       36.20      9.38 o
  -8  -5   4       22.34       22.77      3.74 o
  -7  -5   4       15.72       14.57      2.61 o
  -6  -5   4       92.67       99.70      4.28 o
  -5  -5   4      213.55      199.47      5.37 o
  -4  -5   4     1295.34     1397.87     18.00 o
  -3  -5   4        0.80        1.16      1.07 o
  -2  -5   4      356.97      394.72      4.65 o
  -1  -5   4      108.76      143.59      2.88 o
   0  -5   4     1649.04     1583.49     16.09 o
   1  -5   4      333.36      336.87      4.36 o
   2  -5   4      362.70      352.60      5.81 o
   3  -5   4      208.82      181.53      3.74 o
   4  -5   4      394.23      405.78      7.89 o
   5  -5   4     3065.92     3197.87     37.90 o
   6  -5   4        0.03       -1.33      1.47 o
   7  -5   4      338.25      314.86      6.03 o
   8  -5   4       26.74       18.34      2.03 o
   9  -5   4        8.38        9.83      2.98 o
  10  -5   4      125.19      130.12      4.61 o
  11  -5   4        0.31       -0.21      2.70 o
  12  -5   4        4.97        1.12      7.95 o
  13  -5   4        6.22        9.89     17.99 o
  14  -5   4        0.03       -9.38      9.38 o
 -12  -4   4        0.85       -4.11      9.16 o
 -11  -4   4        0.18       -8.79      9.44 o
 -10  -4   4       21.87       26.89     14.84 o
  -9  -4   4        8.44        4.79      4.20 o
  -8  -4   4       83.78       85.48      4.47 o
  -7  -4   4      193.87      188.46      6.61 o
  -6  -4   4        8.77        9.06      3.78 o
  -5  -4   4       96.32      100.80      3.94 o
  -4  -4   4      580.29      560.12      7.33 o
  -3  -4   4        0.25       -0.88      1.64 o
  -2  -4   4     3494.30     3574.21     27.42 o
  -1  -4   4      394.28      373.79      4.27 o
   0  -4   4      771.92      730.60      9.60 o
   1  -4   4     2801.85     2666.87     27.48 o
   2  -4   4     3096.35     2981.41     28.46 o
   3  -4   4     2743.89     2725.36     31.92 o
   4  -4   4      773.22      845.34     11.68 o
   5  -4   4      121.05      126.28      3.49 o
   6  -4   4      264.75      293.50      5.33 o
   7  -4   4        3.55        1.92      1.23 o
   8  -4   4       86.79       82.60      3.09 o
   9  -4   4      388.86      418.52      8.39 o
  10  -4   4       24.15       27.01      5.01 o
  11  -4   4        1.42        1.35      7.63 o
  12  -4   4       26.27       28.02     14.84 o
  13  -4   4        4.41       -8.42      8.42 o
  14  -4   4        6.14       13.77     10.24 o
 -13  -3   4        2.51        6.22     12.14 o
 -12  -3   4        0.85        7.29      9.34 o
 -11  -3   4        0.02        5.79     13.27 o
 -10  -3   4       34.99       37.42      6.46 o
  -9  -3   4        0.05       -1.48      2.58 o
  -8  -3   4       13.15        6.59      2.59 o
  -7  -3   4       15.98       14.80      3.02 o
  -6  -3   4       20.22       29.36      2.24 o
  -5  -3   4      544.14      644.07      8.54 o
  -4  -3   4     1843.34     1839.87     16.74 o
  -3  -3   4     5324.95     5665.77     46.91 o
  -2  -3   4      616.51      616.75      6.92 o
  -1  -3   4    14355.16    14222.45     99.18 o
   0  -3   4      885.23      916.26      7.95 o
   1  -3   4        2.81        4.78      0.58 o
   2  -3   4      368.45      376.53      4.75 o
   3  -3   4       49.29       60.52      1.98 o
   4  -3   4      382.84      412.48      5.83 o
   5  -3   4     1199.16     1250.66     14.58 o
   6  -3   4       59.28       50.38      2.34 o
   7  -3   4        0.03        0.32      1.24 o
   8  -3   4       93.29       89.27      4.19 o
   9  -3   4      156.64      168.04      7.64 o
  10  -3   4        0.48        0.22      7.00 o
  11  -3   4        0.55        5.75      7.75 o
  12  -3   4        3.01       -1.38      8.09 o
  13  -3   4        8.90       -2.70      7.50 o
 -13  -2   4        3.24        3.24     10.33 o
 -12  -2   4        1.14        6.97      9.67 o
 -11  -2   4        1.17       -1.01      5.93 o
 -10  -2   4       72.77       72.87      7.54 o
  -9  -2   4        1.00       -0.72      2.64 o
  -8  -2   4        8.85        5.03      2.04 o
  -7  -2   4      189.52      209.70      5.31 o
  -6  -2   4      444.60      444.37      9.79 o
  -5  -2   4      135.06      141.12      3.16 o
  -4  -2   4     5040.70     5363.48     44.70 o
  -3  -2   4     8465.04     8485.80     68.40 o
  -2  -2   4    27828.11    27436.96    217.74 o
  -1  -2   4     5017.01     4954.95     36.39 o
   0  -2   4     3475.19     3151.88     23.44 o
   1  -2   4     1555.10     1444.41     13.81 o
   2  -2   4     2968.37     3037.55     27.06 o
   3  -2   4      626.88      730.85      8.07 o
   4  -2   4       80.03       72.65      2.22 o
   5  -2   4      179.74      183.19      6.13 o
   6  -2   4       44.27       68.29      3.77 o
   7  -2   4       75.72       83.01      4.12 o
   8  -2   4      110.07      117.64      4.72 o
   9  -2   4        1.26        1.34      2.48 o
  10  -2   4       60.69       56.59      9.52 o
  11  -2   4        5.48        0.35      7.61 o
  12  -2   4        3.01        5.52      8.03 o
  13  -2   4       10.19        9.08     13.34 o
 -13  -1   4        4.91        0.90     10.18 o
 -12  -1   4        0.50        0.47      6.14 o
 -11  -1   4        8.02        9.05      8.04 o
 -10  -1   4        7.40        7.80      3.32 o
  -9  -1   4       18.89       19.27      2.80 o
  -8  -1   4       19.58       18.61      3.08 o
  -7  -1   4        4.70        4.99      1.87 o
  -6  -1   4      299.86      335.17      5.40 o
  -5  -1   4      308.71      301.67      4.70 o
  -4  -1   4     3433.69     3810.65     34.52 o
  -3  -1   4       77.73       93.91      2.30 o
  -2  -1   4    12495.32    12168.22     93.53 o
  -1  -1   4     4929.47     5004.84     43.36 o
   0  -1   4      461.96      428.42      3.98 o
   1  -1   4     4853.17     4416.60     37.64 o
   2  -1   4      835.44      799.42      8.14 o
   3  -1   4     1065.99     1108.90     11.61 o
   4  -1   4     2943.27     3037.44     30.17 o
   5  -1   4      288.10      316.67      5.84 o
   6  -1   4      566.51      612.49     10.67 o
   7  -1   4        2.83        0.39      3.57 o
   8  -1   4        6.55        5.99      2.18 o
   9  -1   4      277.88      298.84      7.81 o
  10  -1   4       26.19       23.04      9.56 o
  11  -1   4        1.91       -0.48      9.12 o
  12  -1   4        7.47        6.05      6.81 o
  13  -1   4        3.95       -6.18      7.43 o
 -13   0   4        0.21       -1.21      9.93 o
 -12   0   4        0.02       -5.81      5.81 o
 -11   0   4        0.45        8.22      3.42 o
 -10   0   4       44.03       46.42      4.73 o
  -9   0   4        2.70       -1.84      1.84 o
  -8   0   4        0.72       -1.90      1.90 o
  -7   0   4      144.18      136.55      6.51 o
  -6   0   4      756.62      886.88     10.24 o
  -5   0   4      217.99      235.99      4.99 o
  -4   0   4       43.09       34.12      1.49 o
  -3   0   4     1703.12     1595.66     14.41 o
  -2   0   4     1963.34     1928.08     15.84 o
  -1   0   4      565.56      547.61      5.47 o
   0   0   4     1195.01     1164.39     11.78 o
   1   0   4      114.33       98.42      1.91 o
   2   0   4      399.70      365.10      5.36 o
   3   0   4     2957.84     2765.55     25.01 o
   4   0   4        1.37        2.17      0.79 o
   5   0   4      124.45      119.93      3.87 o
   6   0   4      741.59      714.37     11.89 o
   7   0   4      126.77      142.61      4.47 o
   8   0   4        0.13        0.73      1.59 o
   9   0   4        5.65        4.76      1.95 o
  10   0   4        9.14        7.39      3.37 o
  11   0   4        0.31       -5.13      8.65 o
  12   0   4        0.88       -7.31      7.31 o
  13   0   4        1.26        0.29     11.47 o
 -14   1   4        0.06      -12.59     13.04 o
 -13   1   4        1.68       -6.16      6.69 o
 -12   1   4        1.22       -4.64      8.02 o
 -11   1   4       26.94       36.66      4.80 o
 -10   1   4        0.14       -2.10      2.64 o
  -9   1   4       32.88       30.78      2.92 o
  -8   1   4      147.89      144.99      5.46 o
  -7   1   4      192.00      200.78      4.54 o
  -6   1   4      677.44      695.00      8.54 o
  -5   1   4      122.57      132.61      5.67 o
  -4   1   4      642.91      577.80      6.04 o
  -3   1   4       71.17       72.25      1.70 o
  -2   1   4     1653.79     1499.58     11.95 o
  -1   1   4     6413.21     6260.83     51.06 o
   0   1   4     1275.05     1398.42     24.71 o
   1   1   4       28.11       20.80      1.07 o
   2   1   4     6787.21     6406.82     70.26 o
   3   1   4      700.09      720.69      8.09 o
   4   1   4       30.98       28.78      1.37 o
   5   1   4       13.22       22.15      2.00 o
   6   1   4     1840.04     1924.20     32.00 o
   7   1   4      281.07      277.58      8.60 o
   8   1   4       31.62       24.75      4.18 o
   9   1   4       10.09        9.02      4.94 o
  10   1   4       16.15       12.38      6.61 o
  11   1   4       21.76       15.97      7.00 o
  12   1   4        0.13       -9.44      9.44 o
  13   1   4        0.18        8.40     10.16 o
 -14   2   4        0.02        3.50      7.56 o
 -13   2   4       32.28       29.68      8.20 o
 -12   2   4        0.20        2.81      6.28 o
 -11   2   4       72.86       61.60      5.37 o
 -10   2   4       42.18       49.58      3.65 o
  -9   2   4       33.59       28.32      2.90 o
  -8   2   4       86.13       93.15      3.37 o
  -7   2   4       10.83        8.31      2.23 o
  -6   2   4       42.45       34.41      1.90 o
  -5   2   4     1553.40     1401.02     15.27 o
  -4   2   4     2640.42     2583.33     22.66 o
  -3   2   4      124.11      174.14      2.58 o
  -2   2   4      715.59      626.71      5.30 o
  -1   2   4     8520.59     8246.97     75.39 o
   0   2   4      251.51      284.31      4.87 o
   1   2   4      308.39      296.77      4.53 o
   2   2   4     3267.75     3376.25     34.83 o
   3   2   4      425.14      435.86      5.29 o
   4   2   4      626.70      626.40      8.71 o
   5   2   4       24.37       33.72      3.28 o
   6   2   4        3.34        2.54      1.90 o
   7   2   4        2.35       -1.77      2.65 o
   8   2   4       15.96       14.93      4.10 o
   9   2   4       15.97       20.12      6.15 o
  10   2   4       31.89       33.93      7.16 o
  11   2   4       20.46       16.98      9.38 o
  12   2   4        1.03       -6.39     15.74 o
 -14   3   4        3.35       -7.46      7.46 o
 -13   3   4        0.62       -4.97      6.60 o
 -12   3   4        0.07       -1.20      6.24 o
 -11   3   4       11.90       15.87      6.36 o
 -10   3   4      103.49      100.76      5.33 o
  -9   3   4      109.50      112.37      4.78 o
  -8   3   4        0.32       -0.17      1.94 o
  -7   3   4       19.65       21.04      1.71 o
  -6   3   4      795.92      848.03     11.32 o
  -5   3   4     1878.57     1976.10     17.99 o
  -4   3   4     1017.82     1026.47      9.09 o
  -3   3   4      365.24      335.38      3.82 o
  -2   3   4       12.02       13.80      0.72 o
  -1   3   4        6.48        3.51      1.28 o
   0   3   4        0.19        0.31      1.38 o
   1   3   4      233.21      276.14      4.54 o
   2   3   4     5274.95     5491.34     61.67 o
   3   3   4        2.58        2.15      1.01 o
   4   3   4      395.90      397.61      6.55 o
   5   3   4       10.50       12.85      2.09 o
   6   3   4       32.82       29.59      2.76 o
   7   3   4      192.47      171.56      7.23 o
   8   3   4        5.34        0.18      3.37 o
   9   3   4        0.01       -1.12      7.43 o
  10   3   4        2.60        1.79      7.87 o
  11   3   4       17.84       44.10     10.48 o
  12   3   4        3.15        9.38     10.16 o
 -14   4   4       13.52        6.18     15.52 o
 -13   4   4        4.02        7.38      7.21 o
 -12   4   4       25.54       36.77      7.59 o
 -11   4   4       10.46       17.33      4.29 o
 -10   4   4        2.38        2.80      2.67 o
  -9   4   4      148.92      157.29      6.38 o
  -8   4   4      112.43      112.53      4.50 o
  -7   4   4       13.03       11.05      1.72 o
  -6   4   4      626.15      656.84      8.12 o
  -5   4   4      692.59      657.11      7.37 o
  -4   4   4       84.40       92.11      2.12 o
  -3   4   4       84.62       94.27      1.91 o
  -2   4   4      298.81      302.65      4.54 o
  -1   4   4     2567.87     2488.87     21.22 o
   0   4   4      368.29      411.97      6.39 o
   1   4   4      294.22      270.26      4.06 o
   2   4   4      325.67      416.68      6.43 o
   3   4   4        0.05       -1.57      1.57 o
   4   4   4        0.34       -0.10      2.12 o
   5   4   4       96.16      102.51      4.19 o
   6   4   4      634.05      659.41     11.49 o
   7   4   4       78.46       78.23      5.55 o
   8   4   4        0.39       -5.91      6.79 o
   9   4   4        0.72       -1.29      7.61 o
  10   4   4        3.26       -0.59     13.04 o
  11   4   4       12.09       17.34      9.80 o
  12   4   4        0.09        4.41      9.98 o
 -14   5   4        0.03        1.64      8.96 o
 -13   5   4       20.70       33.44     20.46 o
 -12   5   4        4.36        1.55      6.08 o
 -11   5   4      117.80      109.67      9.53 o
 -10   5   4      317.13      350.63      9.99 o
  -9   5   4       75.02       80.08      4.94 o
  -8   5   4        1.55        0.05      1.77 o
  -7   5   4      354.83      342.89      5.90 o
  -6   5   4       68.87       81.27      2.67 o
  -5   5   4      634.65      684.18      7.64 o
  -4   5   4       74.72       83.60      2.45 o
  -3   5   4      173.04      177.74      2.73 o
  -2   5   4       40.08       39.92      1.77 o
  -1   5   4       51.54       46.16      1.55 o
   0   5   4     4121.66     4492.82     65.67 o
   1   5   4      442.76      438.35      5.91 o
   2   5   4       70.36       78.93      3.06 o
   3   5   4        0.33        0.44      1.58 o
   4   5   4       11.90       10.91      2.08 o
   5   5   4      106.11      116.12      4.63 o
   6   5   4      469.76      474.07     11.94 o
   7   5   4      262.44      286.64     12.12 o
   8   5   4      179.53      216.41     13.99 o
   9   5   4        0.10        4.62      7.99 o
  10   5   4       15.86       15.93      9.34 o
  11   5   4       13.99       18.60     10.30 o
 -14   6   4        0.10      -11.69     11.69 o
 -13   6   4        0.23       -1.96      8.07 o
 -12   6   4        0.06        6.14      8.77 o
 -11   6   4       18.98       21.19      5.01 o
 -10   6   4       12.28       14.65      3.65 o
  -9   6   4       43.59       32.22      4.87 o
  -8   6   4       22.71       21.82      2.03 o
  -7   6   4        1.39        2.77      1.51 o
  -6   6   4       75.41       81.21      2.74 o
  -5   6   4     1993.35     2033.35     19.04 o
  -4   6   4     4263.31     4189.07     37.71 o
  -3   6   4      382.72      334.45      4.23 o
  -2   6   4      716.16      749.53      8.88 o
  -1   6   4      206.31      227.94      3.91 o
   0   6   4      923.58      875.54     10.80 o
   1   6   4     1563.19     1699.78     19.40 o
   2   6   4      151.56      188.46      4.11 o
   3   6   4       65.40       77.65      4.58 o
   4   6   4       82.93       79.41      7.48 o
   5   6   4       98.59       87.23      5.04 o
   6   6   4      458.21      518.53     10.91 o
   7   6   4       56.41       59.62     12.14 o
   8   6   4      106.18      108.13     11.40 o
   9   6   4        0.68       -6.30      7.31 o
  10   6   4        2.03       10.73      9.40 o
  11   6   4        6.79       13.94     10.81 o
 -14   7   4        0.01       -4.46     10.12 o
 -13   7   4        2.62       -3.10     16.64 o
 -12   7   4        3.04        5.38      7.93 o
 -11   7   4       46.79       57.33      6.04 o
 -10   7   4       42.35       51.11      4.04 o
  -9   7   4       11.12       10.67      2.48 o
  -8   7   4        1.69        0.27      1.73 o
  -7   7   4      107.45      104.11      3.22 o
  -6   7   4       34.83       37.14      2.14 o
  -5   7   4      234.95      235.99      4.11 o
  -4   7   4       19.77       24.93      1.59 o
  -3   7   4     2133.72     2111.83     23.20 o
  -2   7   4     1216.70     1187.99     13.19 o
  -1   7   4       54.72       54.35      2.05 o
   0   7   4       26.00       24.73      1.84 o
   1   7   4       81.01       70.08      2.23 o
   2   7   4       44.94       56.96      3.13 o
   3   7   4       34.36       33.88      4.35 o
   4   7   4      177.82      143.78      6.43 o
   5   7   4       71.78       83.53      7.07 o
   6   7   4        2.33        3.18      3.70 o
   7   7   4        3.78        6.19      5.48 o
   8   7   4       36.17       33.11      8.02 o
   9   7   4        0.07        4.27      6.74 o
  10   7   4        1.48        0.68      6.82 o
 -13   8   4        3.86        5.77     17.54 o
 -12   8   4        7.05       -0.09     12.37 o
 -11   8   4        1.30        5.87      4.37 o
 -10   8   4        0.00       -2.21      2.21 o
  -9   8   4      156.92      171.82      5.47 o
  -8   8   4       89.52       95.86      3.58 o
  -7   8   4        1.71       -0.50      1.63 o
  -6   8   4       84.42       78.01      2.89 o
  -5   8   4       41.23       38.26      1.97 o
  -4   8   4       14.38       18.08      1.47 o
  -3   8   4      293.22      320.03      5.82 o
  -2   8   4      530.52      522.73      7.56 o
  -1   8   4       64.42       73.73      2.64 o
   0   8   4        4.24        4.83      1.98 o
   1   8   4       18.61       21.44      3.33 o
   2   8   4      100.02      117.04      6.75 o
   3   8   4        9.52        7.46      3.23 o
   4   8   4        7.89        0.71      3.26 o
   5   8   4      242.31      276.79      9.33 o
   6   8   4       97.52       83.08      8.96 o
   7   8   4        0.32       -7.23      7.23 o
   8   8   4        0.06       -5.25      7.67 o
   9   8   4       12.63       27.60     10.26 o
  10   8   4        0.10        4.25      9.61 o
 -13   9   4        0.07      -10.07     13.49 o
 -12   9   4        7.45       11.22      8.10 o
 -11   9   4        1.82        7.72      4.60 o
 -10   9   4        0.78        0.86      3.27 o
  -9   9   4      135.38      138.70      5.73 o
  -8   9   4       29.90       28.95      2.46 o
  -7   9   4        2.17        0.80      1.71 o
  -6   9   4       49.71       46.30      2.68 o
  -5   9   4        3.22        0.98      1.68 o
  -4   9   4        0.82       -1.73      1.76 o
  -3   9   4      292.60      307.35      6.67 o
  -2   9   4       11.84        7.27      1.91 o
  -1   9   4       62.00       70.02      2.89 o
   0   9   4      209.90      202.38      8.89 o
   1   9   4       28.05       21.16      4.16 o
   2   9   4        0.45       -2.11      3.45 o
   3   9   4        3.91       -0.16      3.41 o
   4   9   4        0.82       -3.90      3.90 o
   5   9   4       41.37       44.29      5.83 o
   6   9   4       10.85        6.94      4.62 o
   7   9   4        2.10       -0.47      7.55 o
   8   9   4        3.74       28.21      9.92 o
   9   9   4        0.77       -5.71      8.82 o
 -13  10   4        5.74        8.09     13.04 o
 -12  10   4       11.35        9.89     12.59 o
 -11  10   4        0.45       -4.46      4.46 o
 -10  10   4        6.21        6.53      5.03 o
  -9  10   4        0.06       -1.21      3.48 o
  -8  10   4       54.44       41.90      3.80 o
  -7  10   4       17.34       13.76      2.37 o
  -6  10   4      288.61      289.30      6.28 o
  -5  10   4       78.30       81.68      3.90 o
  -4  10   4       92.77       89.21      6.28 o
  -3  10   4     1524.73     1539.61     23.21 o
  -2  10   4      406.11      431.21     11.24 o
  -1  10   4      292.40      320.03      8.95 o
   0  10   4        3.11        4.28      3.17 o
   1  10   4       13.01       15.22      4.47 o
   2  10   4        0.45        3.73      3.90 o
   3  10   4       96.05      106.52      8.49 o
   4  10   4       80.52       63.41      6.41 o
   5  10   4        0.22        1.11      4.19 o
   6  10   4        2.98       -0.17      7.45 o
   7  10   4        1.04       -7.87      7.87 o
   8  10   4        2.51        1.80      9.48 o
 -13  11   4        1.38      -12.59     12.59 o
 -12  11   4       10.66       -3.15     11.69 o
 -11  11   4        0.46        1.30      6.30 o
 -10  11   4      118.94      125.02      9.61 o
  -9  11   4        8.99        6.04      3.79 o
  -8  11   4        0.52       -1.02      2.70 o
  -7  11   4       20.31       18.62      2.95 o
  -6  11   4        0.32        1.99      2.28 o
  -5  11   4      691.16      680.53     13.13 o
  -4  11   4      832.98      858.07     15.34 o
  -3  11   4      173.18      174.68      6.53 o
  -2  11   4      417.31      420.63     10.48 o
  -1  11   4      282.29      273.10      8.52 o
   0  11   4       96.17       93.99      6.74 o
   1  11   4        1.96        1.65      6.29 o
   2  11   4      233.14      214.83      9.98 o
   3  11   4       70.63       52.31      8.41 o
   4  11   4        1.81       -1.75      4.31 o
   5  11   4        0.05       -4.20      4.20 o
   6  11   4        6.66       14.10     14.62 o
   7  11   4        0.69       -3.12      8.89 o
 -12  12   4        0.14      -10.79     10.79 o
 -11  12   4        7.11       -5.85     10.79 o
 -10  12   4       14.95       21.68      6.75 o
  -9  12   4        0.98       -4.28      4.28 o
  -8  12   4        4.34        3.93      4.06 o
  -7  12   4        1.59       -0.77      3.25 o
  -6  12   4       35.05       29.81      4.59 o
  -5  12   4        0.25       -1.53      2.86 o
  -4  12   4       21.94       19.76      4.00 o
  -3  12   4      107.83      104.00      6.14 o
  -2  12   4       31.66       31.73      4.10 o
  -1  12   4       34.19       26.13      4.66 o
   0  12   4        7.19        5.49      4.03 o
   1  12   4       31.43       23.51      5.24 o
   2  12   4       45.29       24.44      5.79 o
   3  12   4       40.00       40.66      6.21 o
   4  12   4       67.86       63.82      7.24 o
   5  12   4        0.68       -5.68      5.68 o
   6  12   4        0.69       -6.63      8.25 o
   7  12   4        0.10       -8.89      8.89 o
 -11  13   4        1.74       -9.89     10.79 o
 -10  13   4        0.84       -6.30     10.34 o
  -9  13   4        9.15       -3.15      9.44 o
  -8  13   4       30.39       23.95      5.91 o
  -7  13   4        3.69       -4.32      4.32 o
  -6  13   4       13.51        9.65      4.86 o
  -5  13   4       24.22       28.71      5.50 o
  -4  13   4       14.70        5.90      3.58 o
  -3  13   4        0.35        0.16      3.47 o
  -2  13   4      138.57      129.47      6.43 o
  -1  13   4        4.21       -0.13      3.92 o
   0  13   4       37.58       34.91      5.73 o
   1  13   4       83.52       72.62      8.42 o
   2  13   4      165.77      197.63     16.05 o
   3  13   4       33.29       32.58      8.95 o
   4  13   4        7.84        4.89      5.55 o
   5  13   4        1.35       -4.35      5.38 o
   6  13   4        2.01       -9.24     13.49 o
 -11  14   4        5.29        1.80     12.59 o
 -10  14   4        1.14       -4.05     10.34 o
  -9  14   4        0.08       -8.54      8.54 o
  -8  14   4        0.31       -4.74      4.74 o
  -7  14   4        0.14       -0.03      4.64 o
  -6  14   4        1.20        1.35      6.30 o
  -5  14   4       72.77       83.65     10.79 o
  -4  14   4       15.72       18.89      7.65 o
  -3  14   4        6.40       -0.23      6.30 o
  -2  14   4       23.16       17.54      4.73 o
  -1  14   4       10.40        0.86      4.26 o
   0  14   4       22.15       21.92      9.57 o
   1  14   4        1.73       -5.17      5.35 o
   2  14   4        0.60        1.73      8.18 o
   3  14   4        3.64        5.39      5.33 o
   4  14   4       29.87       33.48      7.09 o
   5  14   4       54.93       65.66     17.99 o
 -10  15   4        1.02       -5.40     11.24 o
  -9  15   4       12.12       30.13     12.14 o
  -8  15   4        1.27        0.45      6.75 o
  -7  15   4        8.69       10.34      7.20 o
  -6  15   4        8.22        6.30      7.20 o
  -5  15   4        1.85        4.05      7.20 o
  -4  15   4        9.22       19.34      8.09 o
  -3  15   4        1.38        4.95      6.75 o
  -2  15   4        9.75        5.16      4.93 o
  -1  15   4        1.53        7.05      5.09 o
   0  15   4       37.39       34.89      7.59 o
   1  15   4        3.48        0.40      5.17 o
   2  15   4       29.78       24.52      6.40 o
   3  15   4        0.15       -5.16      5.38 o
  -8  16   4        3.85        6.30      7.65 o
  -7  16   4        0.60        4.50      7.20 o
  -6  16   4        0.35       -6.30      6.30 o
  -5  16   4        7.40       -2.70      6.30 o
  -4  16   4        5.33        0.00      6.75 o
  -3  16   4        1.10       -5.85      6.30 o
  -2  16   4       13.51       18.21      7.42 o
  -1  16   4        0.84       -0.90      6.05 o
   0  16   4        3.76        7.80      5.58 o
   1  16   4        0.35       -5.12      5.12 o
   2  16   4        8.30       18.04      9.16 o
  -7  17   4        0.66       -5.85      7.65 o
  -6  17   4        0.32       -1.80      7.65 o
  -5  17   4        1.80       -7.20      7.20 o
  -4  17   4        4.07        1.80      7.65 o
  -2  17   4        1.92        8.54      9.89 o
  -1  17   4        2.68       -4.50     10.34 o
   0 -18   5       13.98       14.96     12.59 o
   1 -18   5        5.08        9.44      8.99 o
   2 -18   5        9.39       -3.20      6.02 o
   3 -18   5       18.11        9.64      6.66 o
   4 -18   5        6.07        2.15      6.75 o
   5 -18   5        2.27        5.56      6.02 o
   6 -18   5        0.79       -5.09      5.09 o
   7 -18   5        4.91       -4.91      6.97 o
  -2 -17   5        9.22        7.99      6.81 o
  -1 -17   5        6.08        9.23      6.09 o
   0 -17   5        2.04       -0.86      4.77 o
   1 -17   5       16.67       10.07      7.65 o
   2 -17   5        3.19       -4.97      4.97 o
   3 -17   5       16.69        8.50      6.19 o
   4 -17   5       27.10       35.29      7.15 o
   5 -17   5        2.79        1.12      6.52 o
   6 -17   5        0.11       -0.81      5.43 o
   7 -17   5        0.67       -6.08     11.69 o
   8 -17   5        1.69       -4.95      5.41 o
   9 -17   5        0.42        6.30      8.54 o
  -4 -16   5        0.13       -5.66      5.66 o
  -3 -16   5       35.23       35.03      7.13 o
  -2 -16   5       68.52       66.35      7.67 o
  -1 -16   5        0.27        2.83      4.91 o
   0 -16   5       19.76       15.05      6.30 o
   1 -16   5        4.00       -1.47      7.29 o
   2 -16   5       12.08       13.77      5.88 o
   3 -16   5       15.76       19.81      6.02 o
   4 -16   5        0.04       -0.65      4.92 o
   5 -16   5        1.87        1.14      3.69 o
   6 -16   5       36.55       35.35      5.31 o
   7 -16   5        4.47        0.93      4.13 o
   8 -16   5       20.04       13.97      5.29 o
   9 -16   5        2.65       -3.96      9.44 o
  10 -16   5        0.06       -5.96     10.34 o
  -5 -15   5        4.93       -3.56      5.82 o
  -4 -15   5        0.05        0.27      5.67 o
  -3 -15   5        3.76       -4.89      5.03 o
  -2 -15   5       42.94       40.18      8.73 o
  -1 -15   5       46.11       57.07      6.61 o
   0 -15   5        0.02        3.01      6.15 o
   1 -15   5       50.36       34.65      7.63 o
   2 -15   5       32.64       16.19      7.65 o
   3 -15   5      139.82      164.12     10.30 o
   4 -15   5        0.01       -2.89      3.33 o
   5 -15   5       71.70       77.37      7.47 o
   6 -15   5        4.67        2.18      4.44 o
   7 -15   5        2.85       -3.51      3.51 o
   8 -15   5       21.52       20.98      4.26 o
   9 -15   5       10.56        7.48     13.27 o
  10 -15   5       14.31       13.04      8.77 o
  11 -15   5        9.81       10.21      7.75 o
  -6 -14   5        5.63        5.19     14.62 o
  -5 -14   5        3.90       -0.85      5.42 o
  -4 -14   5        9.10        9.55      5.47 o
  -3 -14   5        2.48       -3.64      4.86 o
  -2 -14   5       64.84       73.32      9.84 o
  -1 -14   5      251.51      281.42     15.58 o
   0 -14   5      151.72      160.67     22.26 o
   1 -14   5      315.81      351.20     11.50 o
   2 -14   5        5.43        6.03      3.56 o
   3 -14   5       10.56       10.82      3.76 o
   4 -14   5       14.33       13.88      3.94 o
   5 -14   5      210.48      207.31      7.89 o
   6 -14   5       54.70       54.39      5.57 o
   7 -14   5       13.46        8.30      3.70 o
   8 -14   5        1.27       -1.43      3.01 o
   9 -14   5        0.16       -5.23      5.23 o
  10 -14   5        0.06       -3.90      5.95 o
  11 -14   5        3.13        7.62      9.22 o
  12 -14   5        2.02        4.95      8.54 o
  -7 -13   5        7.35       10.06      9.34 o
  -6 -13   5       12.71        6.40      8.57 o
  -5 -13   5       12.22        5.24      5.29 o
  -4 -13   5       14.34        1.75      5.01 o
  -3 -13   5       30.53       35.56      8.42 o
  -2 -13   5        8.56        1.57      6.04 o
  -1 -13   5       13.27        7.11      6.19 o
   0 -13   5      363.90      385.43     22.68 o
   1 -13   5       52.61       58.63      4.56 o
   2 -13   5      113.80      110.00      6.42 o
   3 -13   5        3.90        4.47      3.31 o
   4 -13   5       89.73      103.17      5.91 o
   5 -13   5        2.16        1.25      2.96 o
   6 -13   5       63.19       63.29      4.85 o
   7 -13   5       12.95       10.44      3.49 o
   8 -13   5        1.35       -2.31      2.84 o
   9 -13   5        0.00       -3.11      3.11 o
  10 -13   5       11.10        9.50      5.67 o
  11 -13   5        9.98       10.82      6.07 o
  12 -13   5       13.78        2.27     15.07 o
  -8 -12   5       12.27       -1.12     15.52 o
  -7 -12   5        3.78        9.35     20.24 o
  -6 -12   5       35.45       34.40      9.52 o
  -5 -12   5       53.63       51.62      6.66 o
  -4 -12   5       15.83        5.96      6.29 o
  -3 -12   5        6.37       -1.17      5.20 o
  -2 -12   5        0.80        0.35      4.66 o
  -1 -12   5     1190.25     1191.06     25.87 o
   0 -12   5      263.71      247.88      7.29 o
   1 -12   5       37.03       39.23      3.68 o
   2 -12   5       18.20       20.93      4.40 o
   3 -12   5        1.64       -0.54      2.51 o
   4 -12   5       30.88       31.90      3.89 o
   5 -12   5       21.11       25.14      3.57 o
   6 -12   5       35.60       36.37      4.13 o
   7 -12   5       42.37       59.75      4.54 o
   8 -12   5       40.85       49.09      3.96 o
   9 -12   5       17.55       24.65      4.14 o
  10 -12   5       72.09       97.89      8.11 o
  11 -12   5        0.39       -0.10      6.55 o
  12 -12   5        5.41        0.01      5.80 o
  -9 -11   5        1.40        0.72      7.86 o
  -8 -11   5        0.02       -2.87      7.16 o
  -7 -11   5       32.83       53.97      9.44 o
  -6 -11   5       19.51       12.54      4.86 o
  -5 -11   5       14.69       10.43      6.42 o
  -4 -11   5       20.32        7.51      5.68 o
  -3 -11   5        3.07       -4.90      4.90 o
  -2 -11   5      165.90      155.53      9.08 o
  -1 -11   5      843.47      846.39     15.56 o
   0 -11   5      234.67      218.38      6.62 o
   1 -11   5       29.53       45.46      5.09 o
   2 -11   5       28.94       30.25      3.02 o
   3 -11   5       70.49       74.27      6.23 o
   4 -11   5      174.07      159.19      6.55 o
   5 -11   5      185.67      200.93      6.91 o
   6 -11   5      239.24      223.15     11.55 o
   7 -11   5       17.17       18.31      3.76 o
   8 -11   5       39.18       38.32      3.24 o
   9 -11   5        3.79        4.47      2.91 o
  10 -11   5       23.92       22.62      3.70 o
  11 -11   5       66.03       66.19      7.57 o
  12 -11   5        3.70        3.59      6.04 o
  13 -11   5        0.58       -3.37      6.10 o
  -9 -10   5        0.63       -2.57      8.83 o
  -8 -10   5        9.28       -3.33      6.40 o
  -7 -10   5       65.16       64.02      8.76 o
  -6 -10   5       42.68       40.58      7.59 o
  -5 -10   5        8.09       12.49      5.87 o
  -4 -10   5        0.19       -5.15      5.20 o
  -3 -10   5      101.48      106.76      8.15 o
  -2 -10   5      271.41      259.78      8.72 o
  -1 -10   5        2.79        1.31      2.42 o
   0 -10   5       34.08       34.80      3.61 o
   1 -10   5       68.90       78.07      3.96 o
   2 -10   5        0.23       -2.21      2.60 o
   3 -10   5      164.38      146.11      6.75 o
   4 -10   5      126.79      129.86      5.30 o
   5 -10   5        1.25       -0.13      2.20 o
   6 -10   5       16.58       13.77      3.05 o
   7 -10   5      151.39      158.32      5.87 o
   8 -10   5       54.19       38.32      3.17 o
   9 -10   5        7.41        6.97      2.94 o
  10 -10   5        3.93        2.74      2.93 o
  11 -10   5        0.71       -5.09      5.09 o
  12 -10   5        0.76       -5.18      5.22 o
  13 -10   5        0.08       -5.75      5.75 o
 -10  -9   5        0.02        2.66      7.74 o
  -9  -9   5        9.73       16.05      7.60 o
  -8  -9   5       46.97       41.87      8.13 o
  -7  -9   5       33.44       31.94      7.20 o
  -6  -9   5        4.35        6.75      5.95 o
  -5  -9   5      188.00      167.79      9.87 o
  -4  -9   5      353.39      343.58     13.23 o
  -3  -9   5      225.31      235.47      6.64 o
  -2  -9   5       31.16       34.20      3.37 o
  -1  -9   5        3.19        3.47      1.43 o
   0  -9   5        0.35       -0.32      1.10 o
   1  -9   5      464.21      422.44      7.34 o
   2  -9   5       77.39       88.35      3.63 o
   3  -9   5      593.31      642.38     11.79 o
   4  -9   5      122.68      146.21      5.28 o
   5  -9   5       27.98       19.13      2.77 o
   6  -9   5       11.91       10.51      3.18 o
   7  -9   5      376.83      368.31      7.62 o
   8  -9   5       84.09       77.31      3.88 o
   9  -9   5       26.71       28.78      3.00 o
  10  -9   5        5.94        2.76      2.79 o
  11  -9   5        3.41        1.85      5.26 o
  12  -9   5        1.05        3.79      5.61 o
  13  -9   5        2.54        2.32      7.97 o
 -10  -8   5        2.43        3.81      7.59 o
  -9  -8   5        1.75       -0.36      6.62 o
  -8  -8   5       28.64       24.43      7.33 o
  -7  -8   5        3.12        0.98      3.56 o
  -6  -8   5        5.39        0.64      2.64 o
  -5  -8   5      168.15      192.82      7.81 o
  -4  -8   5      518.58      544.45     10.88 o
  -3  -8   5      231.19      228.78      6.26 o
  -2  -8   5        0.67        1.15      1.44 o
  -1  -8   5      199.44      228.73      4.13 o
   0  -8   5      210.37      198.01      3.65 o
   1  -8   5       13.73       13.72      1.56 o
   2  -8   5      590.52      618.64      9.87 o
   3  -8   5       19.02       11.62      3.18 o
   4  -8   5      654.06      576.68     10.67 o
   5  -8   5       55.98       52.14      3.15 o
   6  -8   5        0.66       -0.52      1.74 o
   7  -8   5        9.56       13.53      2.32 o
   8  -8   5      822.57      847.33     14.02 o
   9  -8   5       96.31       93.46      4.47 o
  10  -8   5       37.07       37.12      4.41 o
  11  -8   5       40.37       37.05      4.93 o
  12  -8   5        4.06        4.22      5.17 o
  13  -8   5        0.82       -2.97      5.67 o
 -11  -7   5        3.87        6.87      7.97 o
 -10  -7   5       12.91        8.80      7.05 o
  -9  -7   5        0.45        2.93      6.47 o
  -8  -7   5       11.73        1.84      6.20 o
  -7  -7   5       70.58       68.08      4.74 o
  -6  -7   5       15.88       11.16      2.90 o
  -5  -7   5      179.23      187.72      6.21 o
  -4  -7   5       50.93       57.04      2.56 o
  -3  -7   5     3260.29     3195.67     38.34 o
  -2  -7   5       22.17       27.08      1.80 o
  -1  -7   5      148.92      156.99      4.33 o
   0  -7   5      614.59      598.57      7.84 o
   1  -7   5      540.47      528.93      8.10 o
   2  -7   5       17.09       18.90      1.49 o
   3  -7   5       89.91       92.67      3.76 o
   4  -7   5        0.74       -1.36      1.62 o
   5  -7   5       44.58       53.83      4.10 o
   6  -7   5      957.03      880.92     12.17 o
   7  -7   5        2.23       -2.15      2.15 o
   8  -7   5       16.58       18.60      2.97 o
   9  -7   5       31.04       34.08      2.75 o
  10  -7   5        2.36       -2.18      2.18 o
  11  -7   5        3.60        4.45      2.60 o
  12  -7   5        0.42        6.05      2.60 o
  13  -7   5        3.23       -1.71      9.21 o
 -11  -6   5        0.12        7.76     10.16 o
 -10  -6   5        2.77        9.16      9.38 o
  -9  -6   5        0.14        0.08      8.52 o
  -8  -6   5       26.67       24.00      5.21 o
  -7  -6   5       19.90       17.49      3.56 o
  -6  -6   5        7.12        6.82      2.92 o
  -5  -6   5       30.10       22.58      3.06 o
  -4  -6   5      222.98      206.24      5.50 o
  -3  -6   5      306.33      271.10      4.28 o
  -2  -6   5      223.83      226.30      3.75 o
  -1  -6   5      895.54      962.15     10.67 o
   0  -6   5        1.23        3.56      1.36 o
   1  -6   5     1570.45     1601.34     17.71 o
   2  -6   5       65.50       59.17      2.00 o
   3  -6   5        1.45        8.07      1.52 o
   4  -6   5     1457.01     1467.24     19.03 o
   5  -6   5        6.11       13.53      2.70 o
   6  -6   5      358.29      341.02      7.04 o
   7  -6   5     1083.30     1038.95     15.22 o
   8  -6   5        0.55        1.31      1.89 o
   9  -6   5      101.73      108.15      3.99 o
  10  -6   5       19.52       20.88      2.71 o
  11  -6   5       10.10        7.43      2.36 o
  12  -6   5       32.58       16.90      8.71 o
  13  -6   5        9.32        3.37      8.90 o
 -12  -5   5        0.16        2.52     10.65 o
 -11  -5   5        0.40       -9.34      9.34 o
 -10  -5   5        0.40        1.60      9.07 o
  -9  -5   5        3.17        8.53     15.29 o
  -8  -5   5       13.91       10.94      3.19 o
  -7  -5   5       23.13       12.30      2.71 o
  -6  -5   5      242.71      261.02      6.78 o
  -5  -5   5       73.72       66.00      2.92 o
  -4  -5   5      719.92      689.02      7.96 o
  -3  -5   5      310.83      338.62      5.65 o
  -2  -5   5     1347.24     1421.90     14.32 o
  -1  -5   5      127.27      112.62      2.40 o
   0  -5   5      736.43      710.75      7.55 o
   1  -5   5       56.42       51.74      1.84 o
   2  -5   5      951.57      841.98     10.32 o
   3  -5   5      117.25      151.62      3.13 o
   4  -5   5      650.58      652.32      9.95 o
   5  -5   5       90.22       99.05      3.27 o
   6  -5   5      659.32      614.52      9.86 o
   7  -5   5        0.11       -1.21      1.21 o
   8  -5   5        4.47        3.09      1.75 o
   9  -5   5       57.70       65.68      2.91 o
  10  -5   5        0.23       -2.93      2.93 o
  11  -5   5       14.32       14.96      8.10 o
  12  -5   5        4.66        8.13     11.24 o
  13  -5   5        0.16       -2.28      8.77 o
 -12  -4   5        0.83        8.79     10.30 o
 -11  -4   5        8.51      -11.02     11.02 o
 -10  -4   5        5.29        0.59      8.25 o
  -9  -4   5      125.75      158.16      7.39 o
  -8  -4   5       14.99       18.54      3.15 o
  -7  -4   5        0.20       -2.89      2.94 o
  -6  -4   5       42.06       41.62      3.21 o
  -5  -4   5        1.96        3.64      2.34 o
  -4  -4   5      112.79      122.57      4.61 o
  -3  -4   5      889.59      936.07     10.08 o
  -2  -4   5        3.24        8.39      1.31 o
  -1  -4   5     3386.19     3641.45     27.81 o
   0  -4   5     3976.82     3954.44     33.56 o
   1  -4   5      810.19      774.86      7.39 o
   2  -4   5      938.02      991.03     11.47 o
   3  -4   5       12.66       20.29      1.41 o
   4  -4   5       39.35       46.98      2.41 o
   5  -4   5      673.77      635.13      8.58 o
   6  -4   5      371.99      389.86      7.21 o
   7  -4   5       94.75       96.13      2.92 o
   8  -4   5        0.26       -0.81      1.74 o
   9  -4   5       13.34       18.92      6.74 o
  10  -4   5        9.52        6.95      4.34 o
  11  -4   5       38.48       28.55      8.89 o
  12  -4   5        2.78       -2.29      8.10 o
  13  -4   5        0.16       -4.99     17.99 o
 -13  -3   5        0.24       -8.88     12.59 o
 -12  -3   5       18.19       14.87     10.30 o
 -11  -3   5        9.78       13.54     15.29 o
 -10  -3   5        2.39        0.24      5.33 o
  -9  -3   5       32.43       33.37      3.74 o
  -8  -3   5       23.96       23.08      3.12 o
  -7  -3   5       57.84       54.22      3.01 o
  -6  -3   5      238.10      245.62      5.47 o
  -5  -3   5      191.82      187.35      3.59 o
  -4  -3   5      215.88      311.54      5.21 o
  -3  -3   5      188.85      223.10      6.48 o
  -2  -3   5       74.14      123.42      2.02 o
  -1  -3   5      206.54      221.37      2.46 o
   0  -3   5     1194.80     1191.80      9.97 o
   1  -3   5       12.87       13.88      0.73 o
   2  -3   5      208.60      230.06      3.67 o
   3  -3   5     1674.84     1599.82     14.07 o
   4  -3   5      418.69      386.08      5.20 o
   5  -3   5       29.72       32.44      1.34 o
   6  -3   5        1.70        1.24      2.12 o
   7  -3   5        5.45        6.04      2.00 o
   8  -3   5       23.67       18.81      2.51 o
   9  -3   5       70.00       78.09      6.10 o
  10  -3   5       18.68       21.35      3.58 o
  11  -3   5        1.02        2.59      7.15 o
  12  -3   5        0.18       -7.61      7.61 o
  13  -3   5        0.93       -5.62     12.82 o
 -13  -2   5        0.89       -9.62      9.98 o
 -12  -2   5        2.24       -6.03      8.96 o
 -11  -2   5        6.19       -0.46      5.36 o
 -10  -2   5       17.07       12.53      5.66 o
  -9  -2   5      120.81      133.43      4.86 o
  -8  -2   5      108.29       93.97      3.96 o
  -7  -2   5        0.39        0.10      1.46 o
  -6  -2   5      110.14       94.45      3.17 o
  -5  -2   5      219.65      243.57      4.39 o
  -4  -2   5     3147.10     3126.25     30.88 o
  -3  -2   5       98.01      122.18      4.62 o
  -2  -2   5    12826.89    12645.70     97.35 o
  -1  -2   5      208.81      251.64      2.84 o
   0  -2   5      128.81      127.03      1.97 o
   1  -2   5     2202.83     2245.52     18.35 o
   2  -2   5      111.68      111.28      2.63 o
   3  -2   5       27.07       29.10      1.19 o
   4  -2   5     3126.40     3111.39     30.50 o
   5  -2   5      130.50      151.48      3.75 o
   6  -2   5      256.17      266.54      8.53 o
   7  -2   5      463.96      495.56      8.74 o
   8  -2   5      322.13      324.24      8.18 o
   9  -2   5        1.93       -1.00      2.37 o
  10  -2   5        4.17        9.50      2.54 o
  11  -2   5       50.05       42.69      9.60 o
  12  -2   5        0.03       -7.29      7.29 o
  13  -2   5        0.84       -7.32      9.62 o
 -13  -1   5        2.42       -2.57      8.13 o
 -12  -1   5        1.85        1.27      5.93 o
 -11  -1   5        0.49       -3.03      3.03 o
 -10  -1   5        0.01        0.20      3.24 o
  -9  -1   5        0.68        3.06      2.09 o
  -8  -1   5       17.11       22.07      3.18 o
  -7  -1   5        1.76        3.15      1.64 o
  -6  -1   5       11.09        8.34      1.48 o
  -5  -1   5      145.55      159.88      3.45 o
  -4  -1   5       32.56       45.90      1.95 o
  -3  -1   5      667.73      645.81      6.46 o
  -2  -1   5     5495.73     5407.29     42.31 o
  -1  -1   5    19865.95    18791.14    160.53 o
   0  -1   5     9109.51     8924.40     70.84 o
   1  -1   5        0.19        0.31      0.29 o
   2  -1   5      736.26      677.85      7.92 o
   3  -1   5      610.46      605.46      7.15 o
   4  -1   5     2312.25     2519.32     25.04 o
   5  -1   5      190.39      226.63      5.25 o
   6  -1   5      390.36      379.35     10.28 o
   7  -1   5        0.07       -1.29      2.70 o
   8  -1   5       30.58       30.62      5.20 o
   9  -1   5       14.41        6.34      3.94 o
  10  -1   5       72.80       57.37     10.79 o
  11  -1   5        0.56       -5.54      5.54 o
  12  -1   5        2.99       -3.74      6.82 o
  13  -1   5        0.58       -2.55      7.50 o
 -13   0   5        0.04       -2.06     10.13 o
 -12   0   5        7.34        0.44      7.63 o
 -11   0   5       11.51       11.59      3.93 o
 -10   0   5       71.08       67.23      3.98 o
  -9   0   5        4.43        2.43      2.61 o
  -8   0   5       46.01       46.01      3.10 o
  -7   0   5       56.48       54.51      2.71 o
  -6   0   5      396.62      428.91      6.23 o
  -5   0   5        6.75        2.32      0.96 o
  -4   0   5      162.05      222.09      3.57 o
  -3   0   5      831.16      833.19      8.73 o
  -2   0   5       38.20       29.77      1.04 o
  -1   0   5      247.44      234.50      2.85 o
   0   0   5      278.14      264.67      3.42 o
   1   0   5     1573.05     1361.87     15.50 o
   2   0   5        5.53        5.13      0.81 o
   3   0   5      738.65      742.45      7.81 o
   4   0   5      177.10      200.83      3.27 o
   5   0   5      380.48      410.59      8.13 o
   6   0   5      855.24      849.42     18.10 o
   7   0   5        3.27       -0.80      3.52 o
   8   0   5      170.28      171.34      8.38 o
   9   0   5        2.66        0.32      5.16 o
  10   0   5       94.95       90.72      8.47 o
  11   0   5        0.48       -6.22      6.22 o
  12   0   5       20.74       19.70     13.38 o
  13   0   5        0.35       10.74      9.92 o
 -13   1   5        0.12       -4.48      6.47 o
 -12   1   5        5.28        5.09      6.21 o
 -11   1   5        7.76        5.15      3.63 o
 -10   1   5        1.02       -2.06      2.19 o
  -9   1   5        2.21       -0.40      2.03 o
  -8   1   5      131.73      147.28      4.22 o
  -7   1   5        0.78       -0.83      1.59 o
  -6   1   5       40.42       32.71      3.05 o
  -5   1   5      249.03      198.06      4.18 o
  -4   1   5      762.57      673.98      6.91 o
  -3   1   5      137.37      164.00      2.58 o
  -2   1   5      158.37      175.25      2.55 o
  -1   1   5      181.88      187.22      3.18 o
   0   1   5       97.66       91.47      2.10 o
   1   1   5      753.78      726.60     10.62 o
   2   1   5        0.16        1.55      0.80 o
   3   1   5      405.40      382.14      5.69 o
   4   1   5       94.37      127.34      2.97 o
   5   1   5      180.05      174.81      7.14 o
   6   1   5      370.48      407.02      8.59 o
   7   1   5       68.36       66.33      5.41 o
   8   1   5      426.29      439.36     16.81 o
   9   1   5        0.01       -4.37      5.28 o
  10   1   5        0.29        0.17      6.12 o
  11   1   5        8.39        0.71      6.20 o
  12   1   5        1.69       15.80     10.01 o
 -14   2   5        0.69       -3.15     14.84 o
 -13   2   5        2.77        1.86      6.81 o
 -12   2   5       55.75       66.80      8.52 o
 -11   2   5        0.03       -2.43      3.43 o
 -10   2   5       21.64       21.26      3.08 o
  -9   2   5       82.78       82.53      4.00 o
  -8   2   5       46.90       49.22      3.40 o
  -7   2   5       30.20       30.61      2.43 o
  -6   2   5     1365.76     1392.85     14.65 o
  -5   2   5      451.56      418.58      6.10 o
  -4   2   5     2436.66     2398.77     21.33 o
  -3   2   5     1055.81     1047.27      9.50 o
  -2   2   5      466.86      389.37      4.63 o
  -1   2   5      394.59      371.71      4.48 o
   0   2   5      774.96      797.88     10.10 o
   1   2   5     2227.46     2279.76     24.28 o
   2   2   5       61.78       77.43      2.36 o
   3   2   5     4559.38     4754.55     48.82 o
   4   2   5      425.19      399.14      6.56 o
   5   2   5        3.61        4.88      1.76 o
   6   2   5       23.61       18.14      2.59 o
   7   2   5        0.19       -2.89      2.90 o
   8   2   5       91.55       92.29      5.92 o
   9   2   5       10.61        4.54      5.73 o
  10   2   5        5.25       21.07      8.71 o
  11   2   5        5.92       -0.65     10.79 o
  12   2   5        4.10        6.27     18.89 o
 -14   3   5        0.01       -8.88     15.07 o
 -13   3   5       19.59       21.52      9.40 o
 -12   3   5       42.50       41.97      7.53 o
 -11   3   5        0.04        1.97      3.55 o
 -10   3   5       51.98       56.94      3.89 o
  -9   3   5      156.29      148.89      4.53 o
  -8   3   5      109.12      108.36      4.53 o
  -7   3   5      102.16      114.52      3.72 o
  -6   3   5       19.25       16.36      1.80 o
  -5   3   5      204.78      223.78      4.04 o
  -4   3   5       45.08       49.84      1.51 o
  -3   3   5      424.69      402.39      4.37 o
  -2   3   5      244.70      270.88      3.35 o
  -1   3   5        0.02        0.31      1.05 o
   0   3   5     4698.78     4627.28     58.23 o
   1   3   5     5169.21     5363.79     54.93 o
   2   3   5      367.16      421.59     10.60 o
   3   3   5      227.40      259.59      5.46 o
   4   3   5      101.12      110.15      3.37 o
   5   3   5       92.19       83.05      3.70 o
   6   3   5       34.82       34.77      3.06 o
   7   3   5      273.37      267.43      8.89 o
   8   3   5      119.41      133.82      6.83 o
   9   3   5       41.36       49.96     10.34 o
  10   3   5       11.63       18.62      8.89 o
  11   3   5        0.12        4.28      8.21 o
  12   3   5        0.65       -0.67     14.17 o
 -14   4   5        0.52        5.61      9.18 o
 -13   4   5        0.04       -7.78      7.78 o
 -12   4   5        1.97        4.36      6.21 o
 -11   4   5       16.32       20.36      4.61 o
 -10   4   5        3.81        1.14      2.43 o
  -9   4   5        2.19        1.11      2.48 o
  -8   4   5       52.43       59.87      4.23 o
  -7   4   5       16.88        8.07      1.71 o
  -6   4   5       12.37       13.13      1.75 o
  -5   4   5      162.07      169.77      3.09 o
  -4   4   5        0.71       -0.04      0.85 o
  -3   4   5      828.81      829.30      8.25 o
  -2   4   5      959.57      930.12      8.49 o
  -1   4   5     1146.51     1079.88     11.37 o
   0   4   5      429.56      432.06      6.72 o
   1   4   5       14.68       13.92      1.55 o
   2   4   5      260.84      243.27      4.71 o
   3   4   5     1357.10     1374.12     22.33 o
   4   4   5      184.51      218.30      4.81 o
   5   4   5      130.53      135.32      6.48 o
   6   4   5      189.14      172.26      9.45 o
   7   4   5      236.42      254.93     10.24 o
   8   4   5       18.60       15.18      7.78 o
   9   4   5       51.18       56.49     10.16 o
  10   4   5        0.10        3.37      7.95 o
  11   4   5        0.21       -4.07      8.89 o
 -14   5   5        0.49       -2.76      8.96 o
 -13   5   5        4.75       -0.42      8.54 o
 -12   5   5        8.51        8.22      7.93 o
 -11   5   5       30.43       22.40      4.96 o
 -10   5   5       89.83      107.70      5.94 o
  -9   5   5       51.43       50.95      3.77 o
  -8   5   5       16.44       11.18      2.24 o
  -7   5   5      101.70       98.07      3.81 o
  -6   5   5      654.70      638.25      8.07 o
  -5   5   5      265.82      276.36      4.09 o
  -4   5   5       26.20       19.99      1.63 o
  -3   5   5     1301.04     1208.06     12.18 o
  -2   5   5       14.46       11.75      1.13 o
  -1   5   5      569.33      611.60      6.71 o
   0   5   5      912.52      992.73     18.01 o
   1   5   5        0.85        3.16      1.44 o
   2   5   5        0.08       -0.91      1.44 o
   3   5   5      170.45      187.13      4.46 o
   4   5   5      177.11      178.89      4.76 o
   5   5   5     1384.07     1407.94     19.76 o
   6   5   5        0.68       -0.60      2.75 o
   7   5   5      120.10      127.52      7.79 o
   8   5   5        0.69        5.36      7.43 o
   9   5   5        2.35       -0.58      8.25 o
  10   5   5        0.70        2.18      8.57 o
  11   5   5        2.77        5.52     10.01 o
 -14   6   5        0.29        2.95      9.28 o
 -13   6   5        0.56        8.95      8.64 o
 -12   6   5        0.55       -2.23      7.43 o
 -11   6   5        0.96        2.23      4.17 o
 -10   6   5        0.52       -0.84      2.75 o
  -9   6   5       11.92        9.75      2.62 o
  -8   6   5        1.50        1.31      1.58 o
  -7   6   5       31.43       28.77      2.06 o
  -6   6   5       78.14       69.62      2.97 o
  -5   6   5      882.80      879.11      8.95 o
  -4   6   5        2.08        3.34      1.05 o
  -3   6   5        3.38        2.28      1.11 o
  -2   6   5        5.99        5.31      1.24 o
  -1   6   5     1466.48     1495.09     14.56 o
   0   6   5      245.54      258.54      5.45 o
   1   6   5      251.20      264.51      8.08 o
   2   6   5       15.53       14.94      1.61 o
   3   6   5       41.92       33.03      2.36 o
   4   6   5       93.91       85.66      4.94 o
   5   6   5        8.22        4.98      3.38 o
   6   6   5       19.34       21.38      3.53 o
   7   6   5        0.39        0.42      6.25 o
   8   6   5        5.99       -3.37      7.35 o
   9   6   5        4.39       20.56      8.74 o
  10   6   5        0.16        5.14      9.44 o
  11   6   5        7.14        4.95     15.74 o
 -13   7   5        5.95       11.02      9.22 o
 -12   7   5        2.33        9.44      8.07 o
 -11   7   5        2.77        1.69      4.02 o
 -10   7   5       41.42       40.98      4.22 o
  -9   7   5       16.30       13.75      2.49 o
  -8   7   5       81.82       78.00      3.80 o
  -7   7   5        2.74        0.79      1.54 o
  -6   7   5      120.94      127.24      3.45 o
  -5   7   5       11.27       11.85      1.68 o
  -4   7   5      266.66      281.13      3.94 o
  -3   7   5        0.74        0.88      1.22 o
  -2   7   5      548.40      564.75      8.81 o
  -1   7   5      229.23      228.27      4.14 o
   0   7   5        0.14        0.51      1.39 o
   1   7   5       47.74       41.01      2.49 o
   2   7   5      452.57      484.18     10.62 o
   3   7   5        5.19        4.48      2.92 o
   4   7   5       83.56       88.22     10.78 o
   5   7   5       72.15       87.20      6.45 o
   6   7   5      216.19      195.82     11.48 o
   7   7   5        8.39        7.74      5.73 o
   8   7   5       11.70        7.54      6.60 o
   9   7   5        2.21        8.24      6.74 o
  10   7   5        2.52       13.44      9.83 o
 -13   8   5        0.35        6.19      8.21 o
 -12   8   5        5.35       -5.39     14.39 o
 -11   8   5        1.03       -1.77      4.35 o
 -10   8   5       15.37       13.65      3.26 o
  -9   8   5      120.62      144.25      5.18 o
  -8   8   5      137.49      136.72      3.94 o
  -7   8   5       26.65       27.10      2.20 o
  -6   8   5      578.23      602.11      8.16 o
  -5   8   5       73.60       79.61      2.69 o
  -4   8   5       62.65       62.39      3.03 o
  -3   8   5        0.96        0.82      1.42 o
  -2   8   5       70.53       72.92      2.64 o
  -1   8   5        7.97       10.66      1.52 o
   0   8   5      175.04      186.09      7.34 o
   1   8   5        0.43        2.06      3.27 o
   2   8   5        3.13       -2.18      2.99 o
   3   8   5        7.83       -1.86      4.47 o
   4   8   5      691.47      658.86     17.07 o
   5   8   5       59.81       37.15      6.11 o
   6   8   5       45.56       38.97      5.69 o
   7   8   5        7.62        7.76      7.55 o
   8   8   5        2.24       -7.45      7.45 o
   9   8   5        2.51       -7.67      7.67 o
 -13   9   5        2.99       -7.65     11.69 o
 -12   9   5        4.59       10.79     10.79 o
 -11   9   5        2.61       -1.11      4.95 o
 -10   9   5        4.47       -1.29      4.63 o
  -9   9   5        6.75       -0.14      3.07 o
  -8   9   5       42.98       37.65      3.28 o
  -7   9   5       38.09       42.39      3.03 o
  -6   9   5        1.44       -0.35      1.67 o
  -5   9   5      156.22      143.43      3.86 o
  -4   9   5      799.73      765.05     12.64 o
  -3   9   5      371.29      373.24      7.46 o
  -2   9   5       16.55       23.84      2.68 o
  -1   9   5      261.17      280.20      6.56 o
   0   9   5      313.44      306.91     10.24 o
   1   9   5      120.46      118.54      9.48 o
   2   9   5        0.01       -2.08      4.62 o
   3   9   5        0.26        0.71      3.64 o
   4   9   5      253.79      256.49     10.78 o
   5   9   5        5.83        4.98      4.46 o
   6   9   5        0.25       11.12      7.75 o
   7   9   5        2.23       -3.65      7.55 o
   8   9   5        4.48       -8.21     14.62 o
   9   9   5       11.44       26.37     14.62 o
 -13  10   5        5.39       -9.44     11.69 o
 -12  10   5        1.65       -3.60     10.79 o
 -11  10   5        7.69        2.67      6.97 o
 -10  10   5       59.63       71.62      7.74 o
  -9  10   5       11.10        4.64      3.73 o
  -8  10   5       32.59       36.93      3.49 o
  -7  10   5       19.98       20.86      2.90 o
  -6  10   5        0.11       -1.60      2.90 o
  -5  10   5      189.29      193.41      7.59 o
  -4  10   5       16.32       18.72      3.06 o
  -3  10   5      117.47      126.48      5.33 o
  -2  10   5        5.46        6.19      2.91 o
  -1  10   5       34.60       32.61      4.08 o
   0  10   5      883.68      899.72     19.84 o
   1  10   5      287.76      285.38     10.92 o
   2  10   5       47.70       42.48      8.42 o
   3  10   5        5.18       16.54      4.77 o
   4  10   5        0.01       -3.15      4.11 o
   5  10   5       14.35       10.93      5.69 o
   6  10   5       10.38        1.06      7.23 o
   7  10   5        1.31       -0.14      8.32 o
   8  10   5        0.14        9.62     11.24 o
 -12  11   5        3.14        0.45     12.14 o
 -11  11   5        1.60       -7.70     11.24 o
 -10  11   5        6.29       -2.74     10.12 o
  -9  11   5       41.55       34.47      4.94 o
  -8  11   5       41.34       35.12      3.96 o
  -7  11   5        0.27       -1.50      2.93 o
  -6  11   5       15.93       17.43      4.01 o
  -5  11   5        7.92        3.52      3.61 o
  -4  11   5        6.15        1.41      2.92 o
  -3  11   5      304.61      316.13      8.42 o
  -2  11   5        2.05        2.55      4.61 o
  -1  11   5       13.54       11.28      4.22 o
   0  11   5       53.58       59.46      5.74 o
   1  11   5        3.34        3.02      4.53 o
   2  11   5       50.76       57.02      6.44 o
   3  11   5       36.67       34.20      5.88 o
   4  11   5        6.08       14.42      6.03 o
   5  11   5       20.26       22.74      5.63 o
   6  11   5        0.33       -2.92      9.67 o
   7  11   5        0.30       14.46     10.57 o
 -12  12   5        0.13        3.60     12.59 o
 -11  12   5        3.76        9.44     12.14 o
 -10  12   5        0.41       -4.05      9.89 o
  -9  12   5        0.32       -0.86      7.87 o
  -8  12   5        3.60        4.70      4.74 o
  -7  12   5        1.71       -3.27      3.27 o
  -6  12   5        4.34       -0.97      3.68 o
  -5  12   5       41.18       41.51      4.99 o
  -4  12   5      104.62       96.84      7.43 o
  -3  12   5      269.86      291.84      9.86 o
  -2  12   5      116.79      134.24      6.30 o
  -1  12   5      179.68      168.61      8.56 o
   0  12   5       32.39       29.61      6.77 o
   1  12   5       94.29       83.01      7.11 o
   2  12   5      185.72      167.81     12.28 o
   3  12   5       99.48       86.01      7.69 o
   4  12   5       50.67       40.45      6.71 o
   5  12   5        4.35        2.01      5.42 o
   6  12   5        7.11       16.73     10.01 o
 -11  13   5        3.79       -5.85     10.79 o
 -10  13   5        0.40        1.80     10.79 o
  -9  13   5        1.87       -4.05      8.99 o
  -8  13   5        1.42       -4.64      4.64 o
  -7  13   5        5.27        3.75      4.64 o
  -6  13   5       60.41       63.59      5.86 o
  -5  13   5      136.15      148.46     16.19 o
  -4  13   5       38.62       39.13      6.02 o
  -3  13   5        4.44        5.83      5.17 o
  -2  13   5      165.46      171.96      9.67 o
  -1  13   5       33.04       22.77      4.96 o
   0  13   5      144.07      141.96      8.87 o
   1  13   5        0.04       -0.07      5.10 o
   2  13   5        3.22        8.54      5.07 o
   3  13   5        5.17       -4.79      4.79 o
   4  13   5        3.47       -2.75      5.28 o
   5  13   5        7.07        6.48      5.93 o
 -11  14   5        0.14       -9.89      9.89 o
 -10  14   5        3.20       -8.09      9.89 o
  -9  14   5        2.46        0.90      9.44 o
  -8  14   5        8.39        7.84      5.29 o
  -7  14   5       14.56       16.59      5.72 o
  -6  14   5        0.62       -0.45      6.75 o
  -5  14   5       27.18        7.20      7.20 o
  -4  14   5       13.92       19.90      7.65 o
  -3  14   5       21.40       21.99      5.62 o
  -2  14   5       88.90       81.27      8.43 o
  -1  14   5        1.42        1.07      4.06 o
   0  14   5        0.46       -3.60      4.20 o
   1  14   5       24.65       28.34      6.26 o
   2  14   5        3.53        3.16      5.05 o
   3  14   5       11.42       12.69      5.88 o
   4  14   5        0.03       -8.83      8.83 o
 -10  15   5        0.12        2.70     10.79 o
  -9  15   5        0.08        4.95     10.34 o
  -8  15   5       39.08       36.43      9.44 o
  -7  15   5       10.88       22.94      8.54 o
  -6  15   5        1.10       -5.40      5.40 o
  -5  15   5       21.93       11.69      8.09 o
  -4  15   5       24.69       22.94      8.54 o
  -3  15   5        3.70        0.90      6.75 o
  -2  15   5       16.25        8.28      5.82 o
  -1  15   5       16.89       21.96      7.13 o
   0  15   5       30.07       37.84      6.67 o
   1  15   5       30.76       27.42      6.32 o
   2  15   5        0.50       -3.47      5.50 o
   3  15   5        0.13       -7.86      8.11 o
  -8  16   5       61.64       72.85     11.69 o
  -7  16   5        1.47       -1.80      7.65 o
  -6  16   5       10.12        4.05      7.65 o
  -5  16   5       11.08        1.35      8.09 o
  -4  16   5       14.42       16.64      8.54 o
  -3  16   5        0.06       -6.30      6.30 o
  -2  16   5        0.87       -0.88      5.72 o
  -1  16   5        2.22        4.14      5.99 o
   0  16   5        0.04        0.03      6.40 o
   1  16   5       55.68       48.57     15.29 o
  -2  17   5        6.51        7.65     10.34 o
   0 -18   6       13.95       30.04      9.21 o
   1 -18   6        0.01        5.40      9.44 o
   2 -18   6        8.90       14.23      6.97 o
   3 -18   6        0.53       -5.38      5.38 o
   4 -18   6        2.21        0.20      5.70 o
   5 -18   6        2.82       -1.80      5.41 o
   6 -18   6        0.92       -5.09      5.09 o
   7 -18   6        0.00       -8.68     15.52 o
  -2 -17   6       14.95       11.30      6.16 o
  -1 -17   6       87.55       90.44      8.60 o
   0 -17   6        0.00       -1.25      4.84 o
   1 -17   6        0.04       -3.77      7.65 o
   2 -17   6        6.63       -2.44      5.56 o
   3 -17   6        1.42       -7.84     10.34 o
   4 -17   6       11.47        8.64      9.22 o
   5 -17   6        3.92        4.72      5.70 o
   6 -17   6       25.24       26.24      7.15 o
   7 -17   6        0.04        2.92      5.70 o
   8 -17   6       19.84       24.33     11.69 o
   9 -17   6       19.29       17.99      9.44 o
  -4 -16   6       13.87       11.16      8.08 o
  -3 -16   6       29.50       22.68      6.65 o
  -2 -16   6        5.71        3.32      5.61 o
  -1 -16   6        9.38        8.12      7.31 o
   0 -16   6        3.71       -4.29     10.12 o
   1 -16   6       29.82       28.33     10.79 o
   2 -16   6      130.43      119.63     14.84 o
   3 -16   6       24.41       34.00     11.24 o
   4 -16   6       25.79       19.40      8.32 o
   5 -16   6        6.15       -1.25      4.28 o
   6 -16   6        0.78       -1.28      3.69 o
   7 -16   6       23.69       28.24      8.54 o
   8 -16   6        2.59       -3.96      6.34 o
   9 -16   6        0.89       -5.71      5.71 o
  10 -16   6        0.40       -4.52      8.54 o
  -5 -15   6        0.39       -5.56      5.56 o
  -4 -15   6       33.97       33.82      7.01 o
  -3 -15   6        2.59       -4.63      4.63 o
  -2 -15   6       15.91        9.91      7.29 o
  -1 -15   6        0.76       -1.96      6.02 o
   0 -15   6      158.39      140.54     11.43 o
   1 -15   6       89.62       82.60     22.71 o
   2 -15   6       12.56       12.50      5.56 o
   3 -15   6        4.43        2.87      3.76 o
   4 -15   6      110.96      116.92      7.20 o
   5 -15   6        7.60       10.79      6.75 o
   6 -15   6        7.35        8.78      4.95 o
   7 -15   6       12.02        2.58      3.50 o
   8 -15   6        2.42       -2.90      4.21 o
   9 -15   6        0.53        3.23      6.30 o
  10 -15   6        0.54        0.57      6.39 o
  11 -15   6       18.90       19.32      8.50 o
  -6 -14   6        0.22        1.60      8.57 o
  -5 -14   6        0.36       -3.71      5.47 o
  -4 -14   6        1.07        1.07      5.05 o
  -3 -14   6        4.01       12.37      7.00 o
  -2 -14   6       42.85       44.80      8.90 o
  -1 -14   6       14.89       13.72      6.51 o
   0 -14   6      139.58      143.24     11.12 o
   1 -14   6       16.77       19.34      4.79 o
   2 -14   6       26.92       39.77      6.42 o
   3 -14   6       23.85       26.24      4.63 o
   4 -14   6        0.41        2.64      3.25 o
   5 -14   6        0.36       -2.84      3.16 o
   6 -14   6        1.23       -1.61      3.12 o
   7 -14   6        8.68        9.91      4.08 o
   8 -14   6        8.46        6.46      3.33 o
   9 -14   6        0.62        0.90      5.78 o
  10 -14   6       10.66        0.41      6.75 o
  11 -14   6        0.13       -6.39      6.39 o
  -7 -13   6        0.36      -11.24     11.24 o
  -6 -13   6        0.13       -3.23      7.29 o
  -5 -13   6        8.81        2.00      5.22 o
  -4 -13   6       48.72       56.93      9.86 o
  -3 -13   6        4.89        0.16      6.51 o
  -2 -13   6       78.72       65.37     14.84 o
  -1 -13   6       77.39       79.82      9.06 o
   0 -13   6      116.20      140.41     12.92 o
   1 -13   6      500.97      532.48     13.87 o
   2 -13   6       51.24       46.63      5.58 o
   3 -13   6      322.00      329.38     10.59 o
   4 -13   6      204.14      192.39     10.84 o
   5 -13   6       23.80       27.50      4.02 o
   6 -13   6       37.10       28.41      3.99 o
   7 -13   6       48.74       52.77      4.71 o
   8 -13   6        0.30        1.19      3.55 o
   9 -13   6        0.10        1.49      3.47 o
  10 -13   6        6.18        9.27      5.98 o
  11 -13   6        1.31       -4.13      8.04 o
  12 -13   6        0.01        1.63      6.54 o
  -8 -12   6        6.44       -1.55      8.71 o
  -7 -12   6        0.28       -2.56      8.39 o
  -6 -12   6        5.00       -4.37      4.37 o
  -5 -12   6       82.79       82.75      8.95 o
  -4 -12   6      121.25      146.23     10.16 o
  -3 -12   6        0.59        0.30      5.25 o
  -2 -12   6        1.84        1.94      5.11 o
  -1 -12   6      638.21      666.59     13.73 o
   0 -12   6       23.38       19.42      3.20 o
   1 -12   6        0.77        1.06      3.21 o
   2 -12   6        4.43        2.89      3.22 o
   3 -12   6        1.02       -1.25      2.59 o
   4 -12   6        8.94        9.43      3.16 o
   5 -12   6       19.84       16.35      3.38 o
   6 -12   6        0.17       -0.29      2.67 o
   7 -12   6        8.06        5.16      3.03 o
   8 -12   6        0.66       -0.01      2.91 o
   9 -12   6        0.33       -0.14      3.04 o
  10 -12   6       12.49        8.51      5.52 o
  11 -12   6       19.31       32.30      6.80 o
  12 -12   6        0.09       -2.68      5.93 o
  -9 -11   6        0.05       -7.14      7.14 o
  -8 -11   6        1.67       -2.05      6.81 o
  -7 -11   6       17.07       29.59      7.91 o
  -6 -11   6       13.87       17.15      6.89 o
  -5 -11   6        8.75       -4.21      8.73 o
  -4 -11   6        1.59       -2.74      5.46 o
  -3 -11   6      108.32       94.00      8.08 o
  -2 -11   6       20.05       24.01      3.53 o
  -1 -11   6       16.72       11.65      2.98 o
   0 -11   6       13.03        8.06      2.73 o
   1 -11   6       27.68       30.50      3.14 o
   2 -11   6       46.69       49.39      3.85 o
   3 -11   6        2.52        2.19      2.49 o
   4 -11   6        1.10        1.33      2.54 o
   5 -11   6       71.36       61.75      4.38 o
   6 -11   6       23.58       22.30      3.39 o
   7 -11   6       15.33        8.25      2.95 o
   8 -11   6        1.37        4.38      2.42 o
   9 -11   6       75.15       69.90      4.58 o
  10 -11   6        8.92        6.26      3.09 o
  11 -11   6        0.61        0.90      4.94 o
  12 -11   6       29.01       33.34      7.47 o
  13 -11   6        6.51        0.89     11.77 o
  -9 -10   6        0.00        3.57      7.73 o
  -8 -10   6       35.76       27.87     10.07 o
  -7 -10   6        3.89        5.35      6.40 o
  -6 -10   6       78.15       93.51      8.87 o
  -5 -10   6      130.05      131.34      9.49 o
  -4 -10   6      227.96      231.10     11.54 o
  -3 -10   6       12.22       15.35      3.41 o
  -2 -10   6      124.76      133.57      5.59 o
  -1 -10   6       24.91       37.71      3.62 o
   0 -10   6       87.05       88.60      3.03 o
   1 -10   6      779.16      810.10     11.77 o
   2 -10   6      264.52      286.88      9.01 o
   3 -10   6       65.08       69.62      3.53 o
   4 -10   6        3.16        1.28      2.35 o
   5 -10   6       90.58       83.56      4.74 o
   6 -10   6      103.41      102.99      5.14 o
   7 -10   6       31.95       40.17      3.14 o
   8 -10   6      169.85      151.17      5.21 o
   9 -10   6      133.22      131.62      6.15 o
  10 -10   6        1.18        1.48      2.87 o
  11 -10   6        3.16       -0.35      4.00 o
  12 -10   6        2.26       12.26      6.35 o
  13 -10   6        2.70       -5.98      5.98 o
 -10  -9   6        2.49       12.39      8.63 o
  -9  -9   6        4.86       -2.03      6.94 o
  -8  -9   6        4.82        4.08      6.53 o
  -7  -9   6      125.50      138.77     10.51 o
  -6  -9   6      169.72      172.77     12.60 o
  -5  -9   6      212.39      234.54     11.70 o
  -4  -9   6      341.04      320.63     12.55 o
  -3  -9   6      224.98      218.08      6.70 o
  -2  -9   6      303.38      309.07      7.80 o
  -1  -9   6       22.30       26.70      2.09 o
   0  -9   6      688.06      702.97      8.22 o
   1  -9   6       98.01      112.54      3.35 o
   2  -9   6       17.58       16.99      1.97 o
   3  -9   6      127.21      141.54      4.58 o
   4  -9   6      183.72      171.81      7.21 o
   5  -9   6       19.94       24.85      3.70 o
   6  -9   6      158.31      142.85      5.12 o
   7  -9   6        2.08       -2.15      2.15 o
   8  -9   6      299.85      292.25      6.90 o
   9  -9   6      190.49      214.42      6.69 o
  10  -9   6        4.04        4.10      2.64 o
  11  -9   6        0.03       -3.71      3.71 o
  12  -9   6       19.95       10.96      8.23 o
  13  -9   6        0.35        0.05      5.71 o
 -10  -8   6        1.37        3.62      7.41 o
  -9  -8   6        0.12        2.78      6.98 o
  -8  -8   6        0.23        0.44      6.24 o
  -7  -8   6       62.88       62.76      8.25 o
  -6  -8   6      248.66      276.98      8.10 o
  -5  -8   6      216.01      229.12      7.16 o
  -4  -8   6      156.20      152.69      5.84 o
  -3  -8   6        2.74        5.54      2.98 o
  -2  -8   6        0.19       -1.32      1.32 o
  -1  -8   6      497.37      519.80      7.69 o
   0  -8   6      727.35      765.03     10.56 o
   1  -8   6      113.15       88.35      3.07 o
   2  -8   6      415.71      413.57      6.70 o
   3  -8   6     1661.89     1693.86     19.84 o
   4  -8   6       26.26       29.75      2.66 o
   5  -8   6      300.92      303.42      7.33 o
   6  -8   6       15.69       19.96      2.28 o
   7  -8   6      674.10      632.83     10.63 o
   8  -8   6      115.61      118.35      4.94 o
   9  -8   6       45.17       49.75      3.22 o
  10  -8   6       14.66        8.71      2.92 o
  11  -8   6        4.04        4.04      2.85 o
  12  -8   6        0.20        0.00      2.08 o
  13  -8   6        1.79       -2.43     12.68 o
 -11  -7   6       18.74       26.04      9.23 o
 -10  -7   6        1.21       -1.60      7.08 o
  -9  -7   6        0.05        0.06      6.30 o
  -8  -7   6       12.84        7.29      6.47 o
  -7  -7   6      306.37      338.64      9.17 o
  -6  -7   6       20.16       21.54      3.32 o
  -5  -7   6       15.43       15.62      2.49 o
  -4  -7   6      153.61      158.66      4.19 o
  -3  -7   6        9.79        9.53      1.52 o
  -2  -7   6       66.06       85.95      2.94 o
  -1  -7   6       36.07       24.10      2.47 o
   0  -7   6      581.75      591.63     13.14 o
   1  -7   6      563.48      565.05      7.55 o
   2  -7   6      562.58      579.28      8.55 o
   3  -7   6      379.59      383.76      6.40 o
   4  -7   6      313.74      320.05      7.15 o
   5  -7   6      598.88      572.60      9.62 o
   6  -7   6       77.16       84.11      7.02 o
   7  -7   6        0.04       -1.34      1.88 o
   8  -7   6      246.91      250.78      5.86 o
   9  -7   6       82.92       87.84      3.63 o
  10  -7   6        7.60        6.63      2.47 o
  11  -7   6       12.49       10.75      2.06 o
  12  -7   6        4.50       -1.84      5.73 o
  13  -7   6        0.17        1.43      8.84 o
 -11  -6   6        2.67        9.08     11.08 o
 -10  -6   6        0.13       11.24     10.34 o
  -9  -6   6        0.67        3.58      8.75 o
  -8  -6   6        0.05       -5.49      5.49 o
  -7  -6   6        9.53        9.82      3.31 o
  -6  -6   6       69.42       69.92      4.30 o
  -5  -6   6     1160.61     1175.51     14.34 o
  -4  -6   6      500.89      507.94      8.43 o
  -3  -6   6      489.02      474.87      7.41 o
  -2  -6   6       79.18       67.92      2.17 o
  -1  -6   6     1819.34     1761.28     16.73 o
   0  -6   6     2812.42     2823.27     25.08 o
   1  -6   6      205.79      218.38      4.13 o
   2  -6   6     2436.12     2371.96     25.86 o
   3  -6   6     1672.84     1632.51     18.57 o
   4  -6   6       53.72       67.27      2.41 o
   5  -6   6      232.76      187.14      4.89 o
   6  -6   6      490.91      512.10      8.99 o
   7  -6   6       27.63       25.10      2.18 o
   8  -6   6       85.72       64.56      4.90 o
   9  -6   6        7.16        3.67      1.64 o
  10  -6   6        0.01       -5.48      5.48 o
  11  -6   6        0.17        0.97      4.69 o
  12  -6   6        5.88       15.29     12.37 o
  13  -6   6        0.00       -1.75      8.52 o
 -12  -5   6        0.78       -8.67     11.24 o
 -11  -5   6        0.46       13.29      9.80 o
 -10  -5   6        0.83       12.27      9.34 o
  -9  -5   6       17.04       22.38      9.66 o
  -8  -5   6       31.95       33.14      4.07 o
  -7  -5   6       16.86        9.92      3.11 o
  -6  -5   6      332.86      339.53      6.66 o
  -5  -5   6      303.05      320.89      6.33 o
  -4  -5   6      140.66      169.00      3.49 o
  -3  -5   6     5242.50     5283.85     51.44 o
  -2  -5   6      109.25      106.00      2.43 o
  -1  -5   6      346.05      374.58      4.24 o
   0  -5   6      149.28      149.20      2.40 o
   1  -5   6      315.59      340.96      4.40 o
   2  -5   6      446.78      472.92      7.18 o
   3  -5   6     2452.92     2567.01     27.49 o
   4  -5   6       46.40       21.03      2.35 o
   5  -5   6      489.77      438.48      7.50 o
   6  -5   6      168.44      164.31      3.94 o
   7  -5   6      451.96      490.82      7.68 o
   8  -5   6      203.69      199.08      8.08 o
   9  -5   6       21.87       19.45      2.75 o
  10  -5   6        4.57        7.19      7.10 o
  11  -5   6        1.50       -5.46      7.29 o
  12  -5   6       10.28        8.54      8.59 o
  13  -5   6        0.00       -6.52      8.90 o
 -12  -4   6        0.24       -7.36     18.89 o
 -11  -4   6        3.45       -6.54      8.96 o
 -10  -4   6        8.98       13.61      9.16 o
  -9  -4   6       10.63        5.32      3.66 o
  -8  -4   6       10.76        5.53      2.61 o
  -7  -4   6      349.80      354.70      8.38 o
  -6  -4   6      728.99      789.09     11.47 o
  -5  -4   6      128.16      131.65      3.41 o
  -4  -4   6     3668.96     3786.94     32.62 o
  -3  -4   6     1436.68     1286.59     12.53 o
  -2  -4   6      428.55      401.29      4.24 o
  -1  -4   6      826.62      891.58      8.15 o
   0  -4   6      267.52      261.77      3.89 o
   1  -4   6      168.46      160.52      2.74 o
   2  -4   6       86.92       96.65      2.41 o
   3  -4   6      493.34      443.25      5.73 o
   4  -4   6      457.06      398.41      4.66 o
   5  -4   6      430.13      474.41      5.84 o
   6  -4   6      412.26      399.32      6.48 o
   7  -4   6       55.03       40.95      3.11 o
   8  -4   6        7.75        5.34      2.01 o
   9  -4   6       89.76       98.42      4.21 o
  10  -4   6        3.47        6.52      7.00 o
  11  -4   6        0.33        6.12      7.47 o
  12  -4   6        0.16       -0.93      8.10 o
  13  -4   6        0.10       -8.19      8.19 o
 -12  -3   6        0.10       -9.38      9.38 o
 -11  -3   6        0.94        3.97      9.28 o
 -10  -3   6       20.94       28.22      7.23 o
  -9  -3   6        2.09        4.64      2.77 o
  -8  -3   6       27.35       24.53      3.42 o
  -7  -3   6        1.04       -1.51      1.51 o
  -6  -3   6        0.38       -0.05      1.60 o
  -5  -3   6      420.64      432.35      6.29 o
  -4  -3   6     1784.46     1804.70     19.13 o
  -3  -3   6       40.74       32.25      1.36 o
  -2  -3   6      414.58      435.75      4.34 o
  -1  -3   6     2427.79     2308.96     16.86 o
   0  -3   6      261.46      258.74      3.09 o
   1  -3   6      264.07      258.51      3.43 o
   2  -3   6        1.74        2.01      0.59 o
   3  -3   6     1795.91     1761.23     16.58 o
   4  -3   6      121.93      123.61      2.76 o
   5  -3   6      813.68      830.20      9.83 o
   6  -3   6      109.51       83.87      2.58 o
   7  -3   6      330.46      339.71      6.90 o
   8  -3   6        0.43       -1.13      1.72 o
   9  -3   6       32.02       22.48      2.65 o
  10  -3   6       32.23       17.31      7.63 o
  11  -3   6        7.35        1.82      7.87 o
  12  -3   6        4.94        1.53     12.14 o
  13  -3   6        1.51       -1.66      8.96 o
 -13  -2   6        5.18       -0.22     10.49 o
 -12  -2   6        0.10        4.72      6.26 o
 -11  -2   6        5.27       12.83      6.16 o
 -10  -2   6       11.11       10.82      3.65 o
  -9  -2   6        5.26        4.45      2.37 o
  -8  -2   6       36.34       35.65      2.90 o
  -7  -2   6      230.56      232.32      5.11 o
  -6  -2   6      151.86      164.54      3.81 o
  -5  -2   6       34.45       42.41      2.07 o
  -4  -2   6      257.30      229.48      4.03 o
  -3  -2   6     3162.81     3178.98     25.92 o
  -2  -2   6     6494.36     6669.35     52.09 o
  -1  -2   6      108.03      129.62      1.87 o
   0  -2   6      631.14      651.94      6.14 o
   1  -2   6       36.77       40.30      1.21 o
   2  -2   6      150.06      164.22      2.54 o
   3  -2   6      207.34      211.87      3.93 o
   4  -2   6     1035.32      919.59     12.88 o
   5  -2   6       76.61       95.80      4.09 o
   6  -2   6      154.62      159.06      5.47 o
   7  -2   6       54.26       60.18      4.58 o
   8  -2   6      268.55      253.29      9.86 o
   9  -2   6      205.74      195.73      9.83 o
  10  -2   6       93.91       98.17     10.56 o
  11  -2   6       10.46       11.31      7.79 o
  12  -2   6        0.02       -4.95      7.95 o
  13  -2   6        0.07       -7.00      7.00 o
 -13  -1   6        0.84       -6.75      6.75 o
 -12  -1   6       11.62        4.77      6.21 o
 -11  -1   6       17.74        9.73      4.06 o
 -10  -1   6        6.97        2.92      3.56 o
  -9  -1   6        3.49        1.73      2.52 o
  -8  -1   6       62.47       57.89      3.17 o
  -7  -1   6       33.76       37.11      2.50 o
  -6  -1   6       29.87       30.49      2.00 o
  -5  -1   6      522.88      486.26      7.02 o
  -4  -1   6       83.40      100.12      2.43 o
  -3  -1   6      117.76      111.74      2.25 o
  -2  -1   6      516.46      491.61      5.41 o
  -1  -1   6      352.26      326.41      3.86 o
   0  -1   6      130.23      109.68      1.52 o
   1  -1   6        6.46        4.85      0.39 o
   2  -1   6      182.15      181.72      2.99 o
   3  -1   6     6641.25     6943.37     76.35 o
   4  -1   6        7.97        6.87      1.18 o
   5  -1   6       61.66       53.90      2.80 o
   6  -1   6       54.78       44.41      3.43 o
   7  -1   6       25.93       15.92      3.60 o
   8  -1   6       25.83       25.29      4.84 o
   9  -1   6       13.19       24.08      4.84 o
  10  -1   6       23.53       22.71      7.95 o
  11  -1   6        6.60        5.53      6.40 o
  12  -1   6        3.16        7.86      7.08 o
  13  -1   6        1.19       -2.85      9.79 o
 -13   0   6        0.09       -0.61      7.14 o
 -12   0   6        0.00       -2.78      5.98 o
 -11   0   6       13.93       12.29      4.11 o
 -10   0   6        1.46       -1.49      2.23 o
  -9   0   6       10.65        9.56      2.43 o
  -8   0   6        2.50       -0.39      1.74 o
  -7   0   6       12.14       10.92      1.95 o
  -6   0   6       69.40       51.39      2.49 o
  -5   0   6      682.99      642.54      8.00 o
  -4   0   6     1610.15     1640.36     15.33 o
  -3   0   6      264.84      257.21      3.93 o
  -2   0   6     1619.57     1685.73     13.50 o
  -1   0   6     3206.18     3337.96     29.35 o
   0   0   6       12.12        6.79      1.43 o
   1   0   6       74.23       79.85      3.18 o
   2   0   6       10.33        7.76      0.92 o
   3   0   6      122.05      161.36      3.39 o
   4   0   6      190.26      173.32      3.57 o
   5   0   6     2088.93     2225.75     27.48 o
   6   0   6       18.07       11.24      3.64 o
   7   0   6      216.50      239.88      8.84 o
   8   0   6      110.34      126.90      7.32 o
   9   0   6        2.07        0.25      3.91 o
  10   0   6       14.11       27.54      8.29 o
  11   0   6        3.82       -3.98     11.04 o
  12   0   6        2.60        3.55      7.26 o
  13   0   6        0.50       -2.61     15.52 o
 -13   1   6        2.02        6.52      9.38 o
 -12   1   6       17.91       14.08      6.75 o
 -11   1   6        3.12        5.99      3.75 o
 -10   1   6       13.87       14.98      2.74 o
  -9   1   6       49.35       47.34      2.96 o
  -8   1   6       23.50       20.35      2.38 o
  -7   1   6      111.21      113.15      3.70 o
  -6   1   6       34.03       32.24      2.30 o
  -5   1   6      114.94      116.81      3.54 o
  -4   1   6        4.77        4.12      0.95 o
  -3   1   6     1253.18     1227.06     10.39 o
  -2   1   6      629.83      483.06      5.61 o
  -1   1   6      132.00      138.55      2.05 o
   0   1   6     1202.83     1143.98     13.43 o
   1   1   6     1897.81     1989.01     29.69 o
   2   1   6      583.52      577.56      8.18 o
   3   1   6        0.03        3.85      1.18 o
   4   1   6      809.62      742.77      9.82 o
   5   1   6       24.02       24.29      2.18 o
   6   1   6       39.35       43.41      3.76 o
   7   1   6       35.61       31.92      4.40 o
   8   1   6      348.14      333.67     14.48 o
   9   1   6        3.64        1.81      7.84 o
  10   1   6        3.57        1.34      7.63 o
  11   1   6        0.57        8.93      8.25 o
  12   1   6        1.87       -3.15      9.22 o
 -13   2   6       13.42        9.60      9.67 o
 -12   2   6       10.59        7.28      6.69 o
 -11   2   6        2.26        7.47      3.81 o
 -10   2   6        3.09        3.50      2.55 o
  -9   2   6       35.84       33.05      2.89 o
  -8   2   6       57.53       49.35      2.97 o
  -7   2   6       56.26       54.79      2.95 o
  -6   2   6        9.39        8.04      1.48 o
  -5   2   6       71.17       67.05      2.14 o
  -4   2   6        4.44        3.13      0.83 o
  -3   2   6     1241.76     1224.80     10.92 o
  -2   2   6     1077.99     1084.30     10.16 o
  -1   2   6       32.97       22.85      1.33 o
   0   2   6       25.10       19.57      1.82 o
   1   2   6      364.26      375.74      6.15 o
   2   2   6      739.90      884.95     13.31 o
   3   2   6      117.07      104.25      3.16 o
   4   2   6      542.70      628.26      9.11 o
   5   2   6      363.98      355.19      8.96 o
   6   2   6       20.39       18.68      3.89 o
   7   2   6       83.03       65.30      5.18 o
   8   2   6        2.28        0.78      4.28 o
   9   2   6        0.02       -2.90      5.77 o
  10   2   6       13.21       17.24      9.67 o
  11   2   6        2.66        2.49      8.71 o
  12   2   6        0.19        4.95     10.79 o
 -14   3   6        1.55       -2.25     14.84 o
 -13   3   6       20.37       25.90     13.94 o
 -12   3   6       23.24       35.12      9.29 o
 -11   3   6        0.27        0.26      3.67 o
 -10   3   6        1.58       -2.61      2.61 o
  -9   3   6       30.65       31.23      2.77 o
  -8   3   6       69.09       66.67      3.70 o
  -7   3   6      193.99      207.66      4.51 o
  -6   3   6     1566.34     1521.13     20.21 o
  -5   3   6      947.72      970.20      9.68 o
  -4   3   6       71.80       62.55      1.86 o
  -3   3   6     1834.05     1917.34     17.13 o
  -2   3   6     1401.50     1439.45     13.86 o
  -1   3   6     3897.48     3911.97     36.69 o
   0   3   6       86.61      103.99      2.82 o
   1   3   6     4601.65     4861.86     46.00 o
   2   3   6       58.45       53.10      2.23 o
   3   3   6        0.81        1.45      1.37 o
   4   3   6       16.97       24.80      2.00 o
   5   3   6       96.16      104.71      3.70 o
   6   3   6      233.97      223.49      6.37 o
   7   3   6        0.24        1.31      3.47 o
   8   3   6        0.94        0.86      5.42 o
   9   3   6       71.60       68.67     10.65 o
  10   3   6       38.06       40.82     10.30 o
  11   3   6        0.91        9.28      9.38 o
  12   3   6        0.15       -1.07     17.99 o
 -14   4   6        0.00       17.54     15.74 o
 -13   4   6        1.90        5.06      8.31 o
 -12   4   6        0.87        0.31      7.23 o
 -11   4   6       27.24       29.52      5.28 o
 -10   4   6        0.86       -2.14      2.14 o
  -9   4   6        0.18       -1.91      2.28 o
  -8   4   6      120.59      131.36      4.38 o
  -7   4   6       35.77       33.20      2.37 o
  -6   4   6      101.57      104.54      3.10 o
  -5   4   6      208.03      248.33      4.15 o
  -4   4   6       63.51       83.24      2.25 o
  -3   4   6     1739.10     1712.34     16.44 o
  -2   4   6       80.89       73.35      1.77 o
  -1   4   6      400.75      475.16      6.37 o
   0   4   6        0.09       -0.14      1.09 o
   1   4   6     1553.46     1632.02     16.88 o
   2   4   6       15.30        5.54      1.58 o
   3   4   6        0.55       -0.44      1.42 o
   4   4   6      135.06      131.04      3.92 o
   5   4   6      130.33      140.68      8.69 o
   6   4   6       16.00       15.37      2.96 o
   7   4   6      205.96      219.53      9.76 o
   8   4   6        0.64       -4.23      6.97 o
   9   4   6        6.74       -3.22      7.47 o
  10   4   6        3.91        3.97      8.10 o
  11   4   6        1.96       -8.74      8.74 o
 -14   5   6        1.46        1.80     14.39 o
 -13   5   6        7.84        1.26      8.10 o
 -12   5   6       12.30       11.97     15.74 o
 -11   5   6        0.41        0.71      4.94 o
 -10   5   6       23.10       19.26      3.22 o
  -9   5   6       33.57       30.60      3.87 o
  -8   5   6       15.46       11.35      2.29 o
  -7   5   6       36.80       30.71      2.30 o
  -6   5   6      131.16      129.44      3.37 o
  -5   5   6      214.75      255.56      3.94 o
  -4   5   6      426.26      511.35      5.65 o
  -3   5   6       26.49       21.66      1.36 o
  -2   5   6       92.16       98.88      2.41 o
  -1   5   6      179.29      153.74      2.65 o
   0   5   6       81.40      108.35      5.80 o
   1   5   6      663.65      676.11      9.07 o
   2   5   6       95.94       93.60      2.92 o
   3   5   6        4.80        2.19      2.03 o
   4   5   6        0.90        1.80      1.62 o
   5   5   6        1.32       -1.75      2.25 o
   6   5   6       65.50       47.09      4.21 o
   7   5   6      397.87      419.07     18.73 o
   8   5   6      109.30      127.20     11.90 o
   9   5   6        7.62       13.22      8.52 o
  10   5   6       15.36       12.56      9.48 o
  11   5   6        3.27       18.89     10.18 o
 -13   6   6        0.01       -5.74      8.07 o
 -12   6   6        4.72        5.86      9.22 o
 -11   6   6        0.41       -3.88      3.88 o
 -10   6   6       15.92       13.16      2.89 o
  -9   6   6       42.61       32.81      3.45 o
  -8   6   6      114.56      121.02      4.06 o
  -7   6   6       82.28       89.54      3.50 o
  -6   6   6      186.19      173.94      3.88 o
  -5   6   6        9.25        9.89      1.32 o
  -4   6   6        0.18       -0.80      0.94 o
  -3   6   6      219.87      199.73      3.53 o
  -2   6   6        0.76       -0.98      0.98 o
  -1   6   6     1030.32     1035.69     10.61 o
   0   6   6       50.34       46.39      2.44 o
   1   6   6      252.19      277.28      5.17 o
   2   6   6        7.98        5.80      1.53 o
   3   6   6      118.07      100.43      3.70 o
   4   6   6      281.53      273.53      8.57 o
   5   6   6        1.19       -0.38      3.13 o
   6   6   6        1.01        5.07      3.76 o
   7   6   6        0.79        8.71      5.93 o
   8   6   6       24.60       33.84      8.56 o
   9   6   6       19.61       15.35      6.66 o
  10   6   6       12.72       13.28      7.59 o
 -13   7   6        0.00       -7.13      7.13 o
 -12   7   6        0.90       -1.39      7.55 o
 -11   7   6        6.16        5.38      4.34 o
 -10   7   6       10.12        7.61      2.83 o
  -9   7   6       19.08       20.40      2.99 o
  -8   7   6       41.12       40.55      2.76 o
  -7   7   6       36.62       37.63      2.71 o
  -6   7   6        2.65        0.51      1.42 o
  -5   7   6      105.54       95.32      4.14 o
  -4   7   6       13.05       17.89      1.84 o
  -3   7   6      138.44      145.25      3.79 o
  -2   7   6       42.77       40.74      2.03 o
  -1   7   6      790.63      770.16      9.66 o
   0   7   6       13.12       16.02      1.98 o
   1   7   6        0.05        0.34      1.95 o
   2   7   6      121.13      111.93      5.22 o
   3   7   6        0.01       -1.56      2.83 o
   4   7   6       78.01       77.69      5.27 o
   5   7   6       98.51      107.98      6.09 o
   6   7   6       21.58       17.12      4.27 o
   7   7   6        8.21       17.52      6.19 o
   8   7   6        0.62        2.49      7.87 o
   9   7   6        0.36       -0.85      8.43 o
  10   7   6        0.09       -2.06      9.03 o
 -13   8   6        3.77       -8.10      8.10 o
 -12   8   6        3.44       -7.11      7.11 o
 -11   8   6       40.91       47.06      6.26 o
 -10   8   6       12.08       17.35      3.98 o
  -9   8   6       48.57       49.79      4.05 o
  -8   8   6       45.82       47.21      4.67 o
  -7   8   6      164.29      171.92      4.77 o
  -6   8   6       20.80       26.17      2.37 o
  -5   8   6      107.55      119.74      3.28 o
  -4   8   6        0.14       -1.48      1.48 o
  -3   8   6        0.23       -0.44      1.65 o
  -2   8   6      183.25      174.16      4.00 o
  -1   8   6      102.98      101.43      4.16 o
   0   8   6      317.82      312.67      7.95 o
   1   8   6        1.99       -1.71      4.64 o
   2   8   6       82.81       78.84      5.88 o
   3   8   6        0.47       -3.22      3.22 o
   4   8   6        4.14        4.82      4.09 o
   5   8   6      197.03      182.75     13.82 o
   6   8   6        0.32       -4.04      4.04 o
   7   8   6        0.01        5.88      7.93 o
   8   8   6        2.87       -5.12      7.45 o
   9   8   6        0.04       -8.42      8.42 o
 -13   9   6        0.00       -9.44      9.44 o
 -12   9   6       11.97        0.45     11.24 o
 -11   9   6        2.65       -0.59      7.87 o
 -10   9   6        3.76        1.01      4.63 o
  -9   9   6       11.65       15.60      3.68 o
  -8   9   6       30.46       32.25      3.24 o
  -7   9   6      268.99      273.87      6.92 o
  -6   9   6        0.02       -2.02      2.02 o
  -5   9   6       12.23        7.44      2.66 o
  -4   9   6        1.39        4.20      2.39 o
  -3   9   6        1.71       -0.62      2.33 o
  -2   9   6        0.71       -0.26      2.24 o
  -1   9   6      287.44      291.42      6.94 o
   0   9   6      263.59      254.81     16.92 o
   1   9   6      299.90      275.89     15.21 o
   2   9   6        2.51       -2.93      3.57 o
   3   9   6       19.30       11.02      4.35 o
   4   9   6      221.38      213.24     16.98 o
   5   9   6        4.46        0.27      6.72 o
   6   9   6       34.38       31.28      9.21 o
   7   9   6        0.02        2.89      8.10 o
   8   9   6        2.72        5.22     10.34 o
 -13  10   6        1.67        8.09     11.69 o
 -12  10   6        1.47      -10.34     10.34 o
 -11  10   6        0.23        4.95      5.31 o
 -10  10   6       15.92       16.57      6.75 o
  -9  10   6        2.55       -2.67      3.56 o
  -8  10   6        6.14        2.34      2.97 o
  -7  10   6        0.94       -1.26      2.54 o
  -6  10   6      115.45      130.20      7.26 o
  -5  10   6        2.98       -4.78      4.78 o
  -4  10   6        0.88       -3.39      3.39 o
  -3  10   6      149.88      157.70      6.02 o
  -2  10   6     1528.95     1599.92     22.01 o
  -1  10   6      459.50      475.89     13.41 o
   0  10   6       75.11       70.75      6.10 o
   1  10   6      243.57      231.37     10.25 o
   2  10   6       78.27       73.69      6.44 o
   3  10   6       94.93       90.09      7.15 o
   4  10   6        5.27       -4.47      6.58 o
   5  10   6        2.52       -1.57      4.40 o
   6  10   6        1.59       -7.23      7.23 o
   7  10   6        1.62        3.96      8.57 o
   8  10   6        3.47       -9.28     14.17 o
 -12  11   6        3.23       -8.09     11.24 o
 -11  11   6        3.25       -1.65     11.69 o
 -10  11   6        0.00       -8.09      8.99 o
  -9  11   6       14.57       25.93      5.82 o
  -8  11   6        0.01       -1.97      5.17 o
  -7  11   6       87.80       68.69      5.62 o
  -6  11   6        7.50        0.77      4.06 o
  -5  11   6      205.25      202.00     12.84 o
  -4  11   6        7.09        3.30      3.41 o
  -3  11   6      342.97      363.49     10.95 o
  -2  11   6       20.11       14.54      3.70 o
  -1  11   6       23.71       28.98      4.92 o
   0  11   6       45.39       45.63      5.44 o
   1  11   6      147.98      111.36      7.51 o
   2  11   6       75.45       84.47      7.23 o
   3  11   6        1.38       -2.90      4.43 o
   4  11   6        0.01       -6.85      9.30 o
   5  11   6        1.97       -0.64      4.92 o
   6  11   6       30.28       15.95      9.66 o
   7  11   6        2.69        8.07      9.80 o
 -12  12   6        0.08       -5.85     11.24 o
 -11  12   6        2.15       10.34     11.24 o
 -10  12   6        5.97        4.95      9.89 o
  -9  12   6       28.46       40.92     11.69 o
  -8  12   6        0.83       -2.93      3.88 o
  -7  12   6        2.65       -3.73      5.40 o
  -6  12   6        9.09        1.86      3.64 o
  -5  12   6       21.76       20.30      4.37 o
  -4  12   6       83.28      104.25     13.27 o
  -3  12   6        0.31       -3.81      3.81 o
  -2  12   6        7.47       12.67      4.09 o
  -1  12   6       14.32       16.71      4.73 o
   0  12   6       74.23       60.38      6.35 o
   1  12   6       53.25       50.04      6.13 o
   2  12   6        0.19       -3.56      4.23 o
   3  12   6       15.70       17.12      5.59 o
   4  12   6       10.52       10.96      5.45 o
   5  12   6        9.62        8.71      5.84 o
   6  12   6        2.72       -2.97      8.53 o
 -11  13   6        0.10       -9.44      9.44 o
 -10  13   6        0.00       -8.09      9.44 o
  -9  13   6        0.08        2.25      8.99 o
  -8  13   6       51.38       61.29     12.59 o
  -7  13   6       36.37       26.30      6.05 o
  -6  13   6       33.56       43.33     12.82 o
  -5  13   6       18.79       26.21      5.83 o
  -4  13   6       41.64       48.02      6.97 o
  -3  13   6      110.93      113.42     11.47 o
  -2  13   6       23.16       24.60      6.05 o
  -1  13   6       39.28       55.92      7.70 o
   0  13   6       65.56       55.30      7.21 o
   1  13   6        0.52       -1.26      4.49 o
   2  13   6        1.24        1.59      5.25 o
   3  13   6       82.03       94.26      9.18 o
   4  13   6       15.77        4.47     17.71 o
   5  13   6        0.01       -3.32      8.52 o
 -10  14   6       10.22       17.09     11.69 o
  -9  14   6        0.43        5.85     10.79 o
  -8  14   6       29.27       30.83      6.70 o
  -7  14   6       28.30       41.82      8.99 o
  -6  14   6      153.59      150.66     13.49 o
  -5  14   6       57.33       76.45     10.34 o
  -4  14   6       32.16       44.96      6.83 o
  -3  14   6       91.05       96.24     12.14 o
  -2  14   6       10.56        4.69      5.40 o
  -1  14   6       33.16       43.62      7.35 o
   0  14   6       15.64       18.18      6.48 o
   1  14   6       17.32        4.53      5.28 o
   2  14   6        0.33       -5.59      5.59 o
   3  14   6        2.96       -3.74      5.42 o
   4  14   6        2.76       -4.34      5.91 o
  -9  15   6        0.57       -0.45     10.34 o
  -8  15   6       28.92       39.58      9.44 o
  -7  15   6       22.41       22.94      8.54 o
  -6  15   6        1.09        4.95      6.75 o
  -5  15   6        8.27       17.09      8.54 o
  -4  15   6        7.25       -2.70      7.20 o
  -3  15   6        6.98        9.44      8.09 o
  -2  15   6       41.64       38.03     17.09 o
  -1  15   6        0.46        3.94      5.94 o
   0  15   6        3.70        1.83      5.91 o
   1  15   6       11.16       -1.11      6.13 o
   2  15   6        3.28        2.82      8.32 o
  -8  16   6        2.53       11.24      8.54 o
  -7  16   6       20.82       19.34      9.44 o
  -6  16   6        3.69        5.40      7.65 o
  -5  16   6        0.02       -5.85      6.30 o
  -4  16   6        6.23        2.70      8.54 o
  -3  16   6        8.92       12.59      8.99 o
  -2  16   6        4.77        5.29      6.37 o
  -1  16   6        1.81        1.80      9.89 o
   0  16   6       26.78       27.43     13.04 o
   0 -18   7       25.15       36.43     13.49 o
   1 -18   7        2.18       -5.85      8.99 o
   2 -18   7       28.19       31.21      7.75 o
   3 -18   7       33.69       33.23      8.07 o
   4 -18   7        0.33       -3.26      5.56 o
   5 -18   7        1.92       -5.38      5.38 o
   6 -18   7       59.72       83.97     14.17 o
   7 -18   7        1.15       -5.50      5.50 o
  -2 -17   7        0.54        2.10      7.55 o
  -1 -17   7       11.87        6.18      9.57 o
   0 -17   7        0.96        5.18      6.66 o
   1 -17   7       10.77       18.44     10.79 o
   2 -17   7       56.62       67.01     13.04 o
   3 -17   7       24.80       16.19      9.44 o
   4 -17   7        0.01       -5.85      5.85 o
   5 -17   7        0.92        2.97      5.06 o
   6 -17   7        8.00        6.55      7.65 o
   7 -17   7        0.30       -4.74      4.74 o
   8 -17   7        0.47       -4.05      5.50 o
   9 -17   7        7.70        4.95      8.54 o
  -4 -16   7        0.78       -5.39      5.39 o
  -3 -16   7        0.33       -5.14      5.14 o
  -2 -16   7       68.30       78.26     10.65 o
  -1 -16   7       11.78       17.31      7.63 o
   0 -16   7        0.04        2.70      6.36 o
   1 -16   7       14.12       15.74      9.89 o
   2 -16   7      224.62      269.89     13.29 o
   3 -16   7       20.89       13.19      6.75 o
   4 -16   7        0.11       -3.85      6.52 o
   5 -16   7       12.07       16.56      5.56 o
   6 -16   7        6.24        8.45      5.06 o
   7 -16   7       20.40       26.53      9.44 o
   8 -16   7       18.18       23.24      5.72 o
   9 -16   7        3.44        8.87      7.06 o
  10 -16   7        1.67       -6.65      6.65 o
  -5 -15   7        7.05        0.45      5.99 o
  -4 -15   7        0.80       -7.42      8.43 o
  -3 -15   7       17.40       17.84      9.67 o
  -2 -15   7        4.97        2.05      6.83 o
  -1 -15   7        2.62       -2.91      6.19 o
   0 -15   7       25.03       15.34     12.14 o
   1 -15   7      130.65      135.86      9.60 o
   2 -15   7       33.37       30.16      5.15 o
   3 -15   7        0.06        0.79      3.90 o
   4 -15   7       39.46       36.81     11.92 o
   5 -15   7       92.68       87.42      7.93 o
   6 -15   7       10.21        2.72      3.97 o
   7 -15   7       18.61       13.99      4.46 o
   8 -15   7        4.39        7.01      6.19 o
   9 -15   7       39.22       44.30      8.40 o
  10 -15   7        0.02       -5.89      6.35 o
  11 -15   7        4.26       13.04      9.44 o
  -6 -14   7       22.89       24.08     10.16 o
  -5 -14   7        0.57       -5.79      5.79 o
  -4 -14   7        5.33       -2.00     11.92 o
  -3 -14   7        4.77        3.52      7.87 o
  -2 -14   7       59.11       68.37     11.02 o
  -1 -14   7        3.13       -5.17      5.17 o
   0 -14   7        8.16        4.25      7.69 o
   1 -14   7       31.66       40.81      5.18 o
   2 -14   7      106.92      116.99      7.08 o
   3 -14   7        0.18        3.03      3.61 o
   4 -14   7      128.06      125.55      8.78 o
   5 -14   7        2.78        3.97      4.28 o
   6 -14   7        9.46        7.95      3.82 o
   7 -14   7        1.12        0.47      3.70 o
   8 -14   7        1.55        2.91      3.81 o
   9 -14   7       10.67        0.79      6.13 o
  10 -14   7        0.29       -5.99      5.99 o
  11 -14   7        2.39        0.51      6.80 o
  -7 -13   7        0.69       -0.66      8.19 o
  -6 -13   7       48.45       59.46     17.99 o
  -5 -13   7       28.64       19.89      8.42 o
  -4 -13   7      238.31      259.22     24.06 o
  -3 -13   7       48.65       45.63      8.74 o
  -2 -13   7      232.48      239.04     12.78 o
  -1 -13   7       85.65       98.72     11.23 o
   0 -13   7      124.91      127.53      6.26 o
   1 -13   7      176.43      187.53      8.35 o
   2 -13   7       65.85       65.38      6.21 o
   3 -13   7        2.52        3.20      3.37 o
   4 -13   7       86.97       97.03      5.53 o
   5 -13   7        3.26        7.91      3.25 o
   6 -13   7       29.24       37.73      4.29 o
   7 -13   7        0.63       -1.46      2.86 o
   8 -13   7        3.97       -2.56      3.55 o
   9 -13   7        5.47        4.42      6.06 o
  10 -13   7       59.40       64.32      9.15 o
  11 -13   7        0.19       -4.47      5.62 o
  12 -13   7        0.07       -6.20      6.20 o
  -8 -12   7        6.43        3.59      7.74 o
  -7 -12   7       18.24       17.48      7.91 o
  -6 -12   7        0.00       -6.70      6.70 o
  -5 -12   7      187.85      197.87     11.63 o
  -4 -12   7        6.58        3.11      5.90 o
  -3 -12   7        8.34        7.52      5.96 o
  -2 -12   7      740.03      759.93     15.77 o
  -1 -12   7      222.40      221.97      7.17 o
   0 -12   7      182.94      175.44      7.61 o
   1 -12   7      107.57      104.31      5.61 o
   2 -12   7      222.91      212.91      7.36 o
   3 -12   7        5.82        1.40      2.82 o
   4 -12   7       79.04       68.70      4.64 o
   5 -12   7      245.19      259.53      9.14 o
   6 -12   7        0.71        0.60      2.72 o
   7 -12   7        2.00        1.31      2.81 o
   8 -12   7      124.34      139.07      6.58 o
   9 -12   7      120.81      147.76      6.69 o
  10 -12   7       18.49       23.93      6.27 o
  11 -12   7        3.14       -1.62     10.13 o
  12 -12   7        4.38        0.74      6.04 o
  -9 -11   7        1.09       -8.09     13.49 o
  -8 -11   7       13.98       -1.88      7.20 o
  -7 -11   7       20.82       17.55      7.65 o
  -6 -11   7       25.75       29.95      7.37 o
  -5 -11   7       13.21       10.90      6.27 o
  -4 -11   7      237.16      233.91     11.80 o
  -3 -11   7       49.89       48.66      6.72 o
  -2 -11   7      201.83      208.65      8.19 o
  -1 -11   7       84.63       86.94      5.01 o
   0 -11   7      296.92      299.98      9.76 o
   1 -11   7       90.56       83.73      4.73 o
   2 -11   7       60.97       67.57      4.27 o
   3 -11   7      178.87      188.33      6.63 o
   4 -11   7      131.34      129.17      5.62 o
   5 -11   7        6.73        3.39      2.65 o
   6 -11   7      197.49      195.04      7.09 o
   7 -11   7       28.44       23.79      3.49 o
   8 -11   7       12.49        7.77      3.34 o
   9 -11   7       26.72       28.91      3.64 o
  10 -11   7       43.33       37.11      3.92 o
  11 -11   7        3.24        4.41      5.47 o
  12 -11   7        0.80       -2.05      6.00 o
  -9 -10   7       17.62       20.52      8.43 o
  -8 -10   7       17.75       20.52      7.76 o
  -7 -10   7        0.81        9.09      6.51 o
  -6 -10   7       18.21       18.59      6.79 o
  -5 -10   7        0.53       -1.99      5.57 o
  -4 -10   7       54.04       47.42      6.77 o
  -3 -10   7      161.55      163.40      6.91 o
  -2 -10   7        9.40        6.40      3.11 o
  -1 -10   7       84.54       83.13      5.76 o
   0 -10   7      133.80      137.42      3.80 o
   1 -10   7       18.58       20.73      2.20 o
   2 -10   7      129.58      133.21      4.53 o
   3 -10   7      171.25      143.05      5.43 o
   4 -10   7       90.05       75.65      4.22 o
   5 -10   7      100.05       98.43      4.82 o
   6 -10   7       25.89       21.05      3.70 o
   7 -10   7        0.06       -2.19      2.19 o
   8 -10   7        0.17       -0.23      2.17 o
   9 -10   7       59.22       63.79      5.58 o
  10 -10   7        1.74       -1.24      2.74 o
  11 -10   7        0.81       -1.35      4.96 o
  12 -10   7        8.90        4.33      5.48 o
  13 -10   7        0.03       -2.27      5.84 o
 -10  -9   7        6.04       -2.94      7.59 o
  -9  -9   7        2.55       -5.17      6.96 o
  -8  -9   7       16.42       10.52      7.13 o
  -7  -9   7      205.06      245.57      9.63 o
  -6  -9   7      152.90      141.62     15.27 o
  -5  -9   7        0.06       -2.51      3.33 o
  -4  -9   7       17.10       11.92      2.76 o
  -3  -9   7      104.56       95.36      4.97 o
  -2  -9   7      447.05      435.35      9.43 o
  -1  -9   7       57.76       54.93      2.70 o
   0  -9   7        0.67        2.48      1.29 o
   1  -9   7       28.53       32.66      2.30 o
   2  -9   7       62.51       47.96      2.42 o
   3  -9   7      375.04      352.63      6.59 o
   4  -9   7       57.96       50.74      3.50 o
   5  -9   7       66.90       55.20      3.68 o
   6  -9   7        4.90        2.89      2.45 o
   7  -9   7        8.19        3.67      2.31 o
   8  -9   7       69.14       75.80      3.76 o
   9  -9   7        0.01       -0.10      2.43 o
  10  -9   7        5.42        3.78      3.97 o
  11  -9   7        1.83        1.79      2.68 o
  12  -9   7        4.19        9.85      8.79 o
  13  -9   7        2.21       -6.05      7.68 o
 -10  -8   7        0.14        3.45      7.27 o
  -9  -8   7       13.14        5.84      7.09 o
  -8  -8   7        0.24       -1.58      6.42 o
  -7  -8   7       37.43       39.94      6.30 o
  -6  -8   7      203.87      202.51      8.71 o
  -5  -8   7        1.60        0.16      2.31 o
  -4  -8   7     1148.59     1199.10     16.63 o
  -3  -8   7      212.17      214.32      5.06 o
  -2  -8   7       28.98       28.69      2.09 o
  -1  -8   7      459.41      472.15      6.65 o
   0  -8   7      129.49      143.01      3.47 o
   1  -8   7      418.40      422.30      6.44 o
   2  -8   7       15.85       20.80      1.73 o
   3  -8   7      341.81      342.94      6.24 o
   4  -8   7       35.58       31.24      2.91 o
   5  -8   7       40.84       47.95      2.80 o
   6  -8   7        2.31        3.06      2.18 o
   7  -8   7     1445.97     1433.77     18.40 o
   8  -8   7       76.23       84.33      4.12 o
   9  -8   7        0.01       -0.81      2.06 o
  10  -8   7       13.93       17.57      6.62 o
  11  -8   7        6.90        8.76      2.07 o
  12  -8   7       16.54       18.37      5.98 o
  13  -8   7        1.77       -6.42      6.92 o
 -11  -7   7       13.27        7.73      9.14 o
 -10  -7   7        0.31       -5.84      5.84 o
  -9  -7   7       17.11        3.99      6.60 o
  -8  -7   7       37.91       40.09      5.65 o
  -7  -7   7      107.65      117.10      7.27 o
  -6  -7   7       48.21       55.20      4.91 o
  -5  -7   7      260.76      259.01      6.41 o
  -4  -7   7       14.62       14.85      1.99 o
  -3  -7   7      773.04      738.71     10.20 o
  -2  -7   7       67.98       53.82      2.12 o
  -1  -7   7     1204.87     1244.74     12.49 o
   0  -7   7     1768.35     1779.85     19.43 o
   1  -7   7      588.86      590.61      8.42 o
   2  -7   7     2365.05     2385.60     26.43 o
   3  -7   7        7.98        6.15      1.38 o
   4  -7   7      121.34      125.50      3.51 o
   5  -7   7      173.74      180.71      4.50 o
   6  -7   7        2.95        3.86      1.80 o
   7  -7   7       86.82       75.46      5.45 o
   8  -7   7       54.74       66.82      3.28 o
   9  -7   7        2.71        2.16      1.56 o
  10  -7   7       40.74       37.85      6.11 o
  11  -7   7        0.65        1.77      4.64 o
  12  -7   7        1.91        7.35      5.79 o
  13  -7   7        6.36       13.53     13.72 o
 -11  -6   7        0.23        8.04     10.56 o
 -10  -6   7        2.23        4.50     12.14 o
  -9  -6   7        9.13       13.75      9.28 o
  -8  -6   7       34.62       30.51     10.69 o
  -7  -6   7      114.16      118.45      6.15 o
  -6  -6   7       12.44       14.39      2.23 o
  -5  -6   7      155.71      166.19      4.57 o
  -4  -6   7      854.51      898.23     10.87 o
  -3  -6   7        8.58       12.29      1.35 o
  -2  -6   7       17.67       19.02      1.98 o
  -1  -6   7      102.89      126.73      2.59 o
   0  -6   7      180.79      181.61      2.88 o
   1  -6   7      540.02      489.53      6.42 o
   2  -6   7     1132.32     1092.91     13.00 o
   3  -6   7        0.26       -1.01      1.01 o
   4  -6   7        0.11        2.58      1.31 o
   5  -6   7      450.44      439.97      6.68 o
   6  -6   7       13.19       11.69      1.51 o
   7  -6   7       17.49       13.80      1.76 o
   8  -6   7       13.44        8.05      1.61 o
   9  -6   7        2.22       -0.41      2.15 o
  10  -6   7       15.05       11.86      4.90 o
  11  -6   7        1.36        5.96      4.64 o
  12  -6   7        6.62       -5.55      8.25 o
  13  -6   7        0.65       -7.93      7.93 o
 -12  -5   7        1.66       -8.16     10.16 o
 -11  -5   7        2.36        7.04      9.72 o
 -10  -5   7        6.21       -5.91      8.42 o
  -9  -5   7        0.03       -7.23      7.23 o
  -8  -5   7       18.38       15.37      3.12 o
  -7  -5   7        6.33        3.39      2.58 o
  -6  -5   7        0.29        3.00      2.48 o
  -5  -5   7      266.59      265.70      6.26 o
  -4  -5   7       10.32        9.49      1.50 o
  -3  -5   7      142.06      135.92      3.96 o
  -2  -5   7     1563.85     1755.27     15.43 o
  -1  -5   7      286.02      294.39      3.76 o
   0  -5   7      172.45      148.22      2.49 o
   1  -5   7       17.22       15.17      1.21 o
   2  -5   7       13.68       12.25      1.19 o
   3  -5   7      152.20      115.28      2.69 o
   4  -5   7      280.03      271.09      4.34 o
   5  -5   7        0.26       -0.87      1.01 o
   6  -5   7       37.59       29.02      1.83 o
   7  -5   7       78.53       63.75      2.91 o
   8  -5   7        4.77        0.62      3.31 o
   9  -5   7        0.02       -1.24      2.04 o
  10  -5   7       59.04       70.04      6.87 o
  11  -5   7        6.60        4.23      7.79 o
  12  -5   7        0.60       -4.31      8.32 o
  13  -5   7        0.69       -3.46     10.12 o
 -12  -4   7       19.14        9.23     11.08 o
 -11  -4   7        1.90        0.25      9.52 o
 -10  -4   7        0.56        0.19     12.82 o
  -9  -4   7        6.13       -2.20      5.78 o
  -8  -4   7        6.00        1.66      2.51 o
  -7  -4   7       43.37       46.60      2.86 o
  -6  -4   7       35.14       33.36      3.42 o
  -5  -4   7      281.96      274.87      5.01 o
  -4  -4   7     1512.57     1526.97     15.82 o
  -3  -4   7     2202.79     2430.17     19.63 o
  -2  -4   7     2890.40     2993.11     23.26 o
  -1  -4   7       77.51      102.24      2.08 o
   0  -4   7      449.23      491.42      5.18 o
   1  -4   7      114.09      100.13      3.21 o
   2  -4   7     1274.75     1208.49     12.37 o
   3  -4   7      446.69      455.56      5.58 o
   4  -4   7      391.10      469.92      5.13 o
   5  -4   7       32.21       42.38      2.09 o
   6  -4   7      162.73      159.95      3.69 o
   7  -4   7      176.80      182.52      5.50 o
   8  -4   7      259.60      249.35      5.22 o
   9  -4   7      107.10       97.16      4.03 o
  10  -4   7        3.86        5.83      2.75 o
  11  -4   7       10.60       11.97      8.25 o
  12  -4   7        0.64        2.91      8.42 o
  13  -4   7        2.51       -7.69      8.99 o
 -12  -3   7        3.83        1.55      9.83 o
 -11  -3   7       10.23       -3.93     10.34 o
 -10  -3   7       12.58        6.70      5.56 o
  -9  -3   7       13.17       12.87      2.65 o
  -8  -3   7       20.75       22.70      2.79 o
  -7  -3   7       50.76       52.73      2.90 o
  -6  -3   7       94.18      103.00      3.46 o
  -5  -3   7      880.31      950.73     11.75 o
  -4  -3   7     1724.35     1762.17     17.66 o
  -3  -3   7      882.34      731.56      8.05 o
  -2  -3   7     2445.96     2511.32     19.78 o
  -1  -3   7      181.30      154.34      2.43 o
   0  -3   7       79.76       73.48      1.73 o
   1  -3   7       39.17       39.38      1.04 o
   2  -3   7       37.51       35.93      1.60 o
   3  -3   7      237.08      230.75      3.80 o
   4  -3   7     3389.11     3625.66     35.45 o
   5  -3   7        8.13        3.76      0.88 o
   6  -3   7       58.64       54.12      2.10 o
   7  -3   7      339.05      337.94      9.05 o
   8  -3   7       34.62       39.48      5.06 o
   9  -3   7       45.98       54.14      7.49 o
  10  -3   7       52.53       48.29      8.89 o
  11  -3   7        4.76        6.90      7.79 o
  12  -3   7        0.08       -7.95      7.95 o
  13  -3   7        4.22       -4.88     15.74 o
 -13  -2   7        0.10        6.98     15.29 o
 -12  -2   7        0.44       -6.08      6.08 o
 -11  -2   7        3.63       10.78      5.94 o
 -10  -2   7       12.14       10.35      3.94 o
  -9  -2   7       72.52       65.95      4.59 o
  -8  -2   7        3.72        0.89      1.91 o
  -7  -2   7       26.09       23.99      2.40 o
  -6  -2   7      152.66      123.64      3.81 o
  -5  -2   7     2226.22     2190.42     21.59 o
  -4  -2   7        2.34        2.38      1.07 o
  -3  -2   7      991.05      961.34      9.16 o
  -2  -2   7     2226.67     2142.71     17.84 o
  -1  -2   7       76.10       79.58      1.52 o
   0  -2   7       54.04       57.04      1.41 o
   1  -2   7      197.53      197.20      2.41 o
   2  -2   7     2086.27     2025.92     20.92 o
   3  -2   7        2.11       -0.45      1.20 o
   4  -2   7      607.17      562.04     10.11 o
   5  -2   7      111.90      112.86      3.93 o
   6  -2   7       28.94       38.30      3.26 o
   7  -2   7      155.81      165.62      8.50 o
   8  -2   7       64.69       58.56      6.81 o
   9  -2   7       20.90       19.05      5.44 o
  10  -2   7        0.00       -1.98      7.15 o
  11  -2   7       11.58        4.28      7.79 o
  12  -2   7        0.02        2.48      8.42 o
  13  -2   7        0.12       -4.01      7.15 o
 -13  -1   7        3.89       -3.54      7.06 o
 -12  -1   7        2.72        9.62      7.67 o
 -11  -1   7        0.03       -3.26      3.26 o
 -10  -1   7       38.86       47.65      5.04 o
  -9  -1   7       33.62       32.97      3.15 o
  -8  -1   7       19.81       14.88      2.68 o
  -7  -1   7       68.78       70.04      3.15 o
  -6  -1   7      532.49      560.84      7.74 o
  -5  -1   7      142.72      140.63      3.40 o
  -4  -1   7       14.22       26.02      1.44 o
  -3  -1   7       67.31       89.32      2.28 o
  -2  -1   7        4.69        5.93      1.29 o
  -1  -1   7      100.34       90.48      1.81 o
   0  -1   7        0.11        1.58      0.51 o
   1  -1   7      281.11      254.84      3.43 o
   2  -1   7      921.84      864.58      9.84 o
   3  -1   7       88.04       93.85      2.36 o
   4  -1   7      999.70     1145.45     13.93 o
   5  -1   7      169.24      162.16      4.66 o
   6  -1   7      151.29      156.20      5.01 o
   7  -1   7      128.00      123.98      6.66 o
   8  -1   7        4.03        2.76      3.70 o
   9  -1   7       71.84       65.20      6.21 o
  10  -1   7        8.92       -6.68      6.68 o
  11  -1   7        1.71        3.74      7.75 o
  12  -1   7        0.12       -4.16      6.36 o
  13  -1   7        0.00       -2.49      9.06 o
 -13   0   7        2.19       -1.27      7.90 o
 -12   0   7       12.54       22.55      7.29 o
 -11   0   7        3.10       -0.78      5.00 o
 -10   0   7        0.20       -1.17      2.43 o
  -9   0   7       12.59       11.25      2.39 o
  -8   0   7       20.53       16.60      2.78 o
  -7   0   7       11.18        9.29      1.78 o
  -6   0   7        4.28        7.99      1.57 o
  -5   0   7       91.74       80.09      3.32 o
  -4   0   7        0.50       -0.52      0.92 o
  -3   0   7      987.72     1013.44      9.98 o
  -2   0   7      333.57      304.55      3.80 o
  -1   0   7       27.68       24.77      0.86 o
   0   0   7      908.84      932.82      8.91 o
   1   0   7      310.17      327.78      4.29 o
   2   0   7        4.19        5.59      0.95 o
   3   0   7      955.61      900.12     11.03 o
   4   0   7      661.45      687.10      8.68 o
   5   0   7      132.01      140.28      4.29 o
   6   0   7        2.52        0.44      1.63 o
   7   0   7      188.45      175.15      9.07 o
   8   0   7       15.33       14.27      4.14 o
   9   0   7      164.79      168.97     15.74 o
  10   0   7       35.89       39.60      7.14 o
  11   0   7        0.84       10.36      6.74 o
  12   0   7        0.10      -14.01     15.74 o
 -13   1   7       16.30       30.85      9.57 o
 -12   1   7       16.77       14.81      8.15 o
 -11   1   7        2.05        1.26      3.59 o
 -10   1   7        3.28        6.27      2.52 o
  -9   1   7       14.02       11.64      2.36 o
  -8   1   7       16.36       10.34      2.27 o
  -7   1   7      180.29      188.08      4.45 o
  -6   1   7      108.51      127.79      3.93 o
  -5   1   7       17.06       15.69      1.59 o
  -4   1   7      693.06      663.85      7.04 o
  -3   1   7      160.66      151.62      2.33 o
  -2   1   7      311.50      331.82      4.38 o
  -1   1   7     1878.10     2004.05     18.12 o
   0   1   7       23.28       22.31      1.03 o
   1   1   7        0.64        1.22      0.75 o
   2   1   7      208.28      250.42      4.67 o
   3   1   7      154.76      156.94      3.79 o
   4   1   7      327.15      333.25      8.05 o
   5   1   7      298.77      302.84      6.44 o
   6   1   7        9.81        4.81      2.40 o
   7   1   7       37.94       41.09      5.02 o
   8   1   7       37.69       41.42      6.12 o
   9   1   7       46.82       44.67      6.80 o
  10   1   7        0.07       -4.29      5.60 o
  11   1   7        6.81        9.14      8.74 o
  12   1   7        0.72       -1.44      8.42 o
 -13   2   7       17.35       16.63      9.23 o
 -12   2   7        3.02        7.12      7.88 o
 -11   2   7        0.78       -3.70      3.70 o
 -10   2   7       16.06       16.01      3.16 o
  -9   2   7        4.25        2.49      2.21 o
  -8   2   7        2.68       -1.47      1.77 o
  -7   2   7        6.80        5.49      1.96 o
  -6   2   7      159.47      151.56      3.95 o
  -5   2   7      947.18      999.13     11.26 o
  -4   2   7        1.51        2.27      0.86 o
  -3   2   7      493.72      488.42      5.58 o
  -2   2   7      117.63      141.78      2.61 o
  -1   2   7       83.40      105.72      2.86 o
   0   2   7      764.13      735.27      8.85 o
   1   2   7       85.43       88.94      3.18 o
   2   2   7       14.81       14.30      1.60 o
   3   2   7       82.96       68.61      2.70 o
   4   2   7        1.62       -1.11      1.49 o
   5   2   7       66.79       67.14      3.02 o
   6   2   7       18.62       22.20      2.74 o
   7   2   7      254.64      257.07      8.76 o
   8   2   7       55.63       70.26      5.47 o
   9   2   7       21.61       24.88     10.57 o
  10   2   7       15.78       14.39      8.19 o
  11   2   7        0.33       11.67      9.03 o
  12   2   7        0.03        8.06     15.74 o
 -13   3   7       18.06       24.93      9.57 o
 -12   3   7        8.04       14.12     12.59 o
 -11   3   7       29.93       26.79      6.19 o
 -10   3   7        7.63        8.22      2.94 o
  -9   3   7      160.58      164.12      5.67 o
  -8   3   7      243.79      248.72      6.46 o
  -7   3   7      235.12      253.79      5.05 o
  -6   3   7        6.67        5.74      1.40 o
  -5   3   7      171.10      217.40      4.53 o
  -4   3   7        0.58        0.30      0.83 o
  -3   3   7      957.10      903.15     10.49 o
  -2   3   7     2230.67     2259.65     21.00 o
  -1   3   7       32.76       31.16      1.27 o
   0   3   7     2923.80     3087.10     35.27 o
   1   3   7        1.80        5.61      2.54 o
   2   3   7     1264.41     1357.79     17.64 o
   3   3   7        0.02       -1.12      1.56 o
   4   3   7      200.19      186.32      4.69 o
   5   3   7        7.39        4.41      1.96 o
   6   3   7      319.48      324.30      9.85 o
   7   3   7       77.12       58.74      6.36 o
   8   3   7       61.19       77.36      9.22 o
   9   3   7       11.12       12.45      8.52 o
  10   3   7       18.48       15.52      8.90 o
  11   3   7        0.71       -2.58      8.74 o
 -13   4   7        1.88       -8.09      8.09 o
 -12   4   7        6.63        4.50      7.78 o
 -11   4   7       23.37       23.84      5.62 o
 -10   4   7        0.81       -1.57      2.81 o
  -9   4   7       40.14       35.67      3.71 o
  -8   4   7      142.62      143.81      4.39 o
  -7   4   7        0.11       -1.39      1.55 o
  -6   4   7        3.92        0.44      1.27 o
  -5   4   7       81.87       84.72      2.56 o
  -4   4   7      772.16      666.00      7.34 o
  -3   4   7      613.38      696.61      8.86 o
  -2   4   7      221.78      221.77      3.60 o
  -1   4   7      716.80      720.57      9.24 o
   0   4   7      959.10      911.53     12.31 o
   1   4   7      168.86      152.41      3.71 o
   2   4   7        0.36       -1.50      1.50 o
   3   4   7      113.07      109.71      4.55 o
   4   4   7       12.64        8.18      3.16 o
   5   4   7       15.50       11.98      2.39 o
   6   4   7      481.62      531.54     10.53 o
   7   4   7        6.76       -0.75      5.16 o
   8   4   7        1.82        5.07      7.43 o
   9   4   7        3.90        4.95     11.69 o
  10   4   7        2.73       -2.02      9.22 o
  11   4   7        5.69       17.23     18.44 o
 -13   5   7        2.24       -0.10      7.88 o
 -12   5   7        0.70       -4.36      7.13 o
 -11   5   7        0.00        1.99      4.27 o
 -10   5   7       33.81       32.65      3.39 o
  -9   5   7       44.23       43.27      4.12 o
  -8   5   7       51.99       53.23      2.95 o
  -7   5   7       80.73       80.34      3.32 o
  -6   5   7     1729.12     1738.07     18.09 o
  -5   5   7       89.38      100.77      2.46 o
  -4   5   7      102.86      103.45      2.53 o
  -3   5   7      972.84      973.35     10.31 o
  -2   5   7      292.19      269.13      3.81 o
  -1   5   7      199.98      202.31      5.07 o
   0   5   7       39.69       37.74      2.17 o
   1   5   7       66.61       71.79      3.31 o
   2   5   7       96.11      105.11      4.64 o
   3   5   7       82.63       85.62      3.84 o
   4   5   7      249.40      252.60      6.52 o
   5   5   7      465.14      495.23     11.95 o
   6   5   7      374.63      386.62     16.32 o
   7   5   7        1.30        2.58      6.91 o
   8   5   7       24.04       26.66      8.42 o
   9   5   7       10.74       15.96      8.71 o
  10   5   7        6.27        3.47      8.71 o
  11   5   7        2.57        3.60     15.29 o
 -13   6   7        1.71       -6.38      8.77 o
 -12   6   7       10.16       14.34      7.99 o
 -11   6   7        6.98        5.63      4.72 o
 -10   6   7       42.52       37.53      3.53 o
  -9   6   7       56.95       63.69      3.92 o
  -8   6   7       53.27       58.67      3.10 o
  -7   6   7       50.68       48.53      2.81 o
  -6   6   7      233.64      235.02      5.18 o
  -5   6   7      324.20      299.98      6.35 o
  -4   6   7      161.90      162.81      3.42 o
  -3   6   7      180.82      163.59      3.65 o
  -2   6   7       24.72       24.12      1.52 o
  -1   6   7       17.38       16.88      1.85 o
   0   6   7        4.53        1.93      1.45 o
   1   6   7      140.67      155.71      4.35 o
   2   6   7       35.79       32.44      2.68 o
   3   6   7       15.26        9.11      2.37 o
   4   6   7       10.72        9.94      3.55 o
   5   6   7        0.51        0.23      2.39 o
   6   6   7        0.21       -3.30      3.30 o
   7   6   7        5.43        8.62      6.07 o
   8   6   7       18.43        9.92      9.55 o
   9   6   7        0.31       -5.70      5.70 o
  10   6   7        2.83       15.87     12.14 o
 -13   7   7        7.12        5.48      8.52 o
 -12   7   7       37.92       34.22      9.18 o
 -11   7   7        3.23       -0.49      5.10 o
 -10   7   7        1.89       -2.85      2.85 o
  -9   7   7       16.70       19.47      3.36 o
  -8   7   7        9.22        5.99      2.03 o
  -7   7   7       38.74       51.40      3.00 o
  -6   7   7        0.12       -0.50      1.71 o
  -5   7   7       85.23      103.37      5.19 o
  -4   7   7        9.47       10.57      1.59 o
  -3   7   7        4.04        3.69      1.31 o
  -2   7   7      551.62      551.49      8.32 o
  -1   7   7      723.62      728.66     10.09 o
   0   7   7       48.86       52.86      3.51 o
   1   7   7        6.39        8.14      2.25 o
   2   7   7      307.03      325.24     10.85 o
   3   7   7       43.10       37.17      4.77 o
   4   7   7      183.74      174.02     10.06 o
   5   7   7       32.21       23.59      6.51 o
   6   7   7       18.58       11.95      4.57 o
   7   7   7        0.09       -6.27      6.27 o
   8   7   7        0.94        3.93      8.32 o
   9   7   7       17.85       17.39      9.38 o
 -13   8   7       17.84        3.60     12.14 o
 -12   8   7        3.36        9.04      8.71 o
 -11   8   7       34.25       40.58      6.87 o
 -10   8   7       19.49       24.50      5.25 o
  -9   8   7        1.91        2.54      2.98 o
  -8   8   7        2.59        2.17      2.43 o
  -7   8   7       20.21       20.09      3.84 o
  -6   8   7       72.73       63.09      3.37 o
  -5   8   7      188.07      191.48      6.51 o
  -4   8   7       52.31       50.30      4.41 o
  -3   8   7      190.08      184.40      5.84 o
  -2   8   7        2.31       -0.04      1.48 o
  -1   8   7      192.56      190.33      8.89 o
   0   8   7      135.68      134.19     10.84 o
   1   8   7        1.55       -0.83      3.32 o
   2   8   7       11.11        7.93      3.94 o
   3   8   7      289.67      264.39     10.42 o
   4   8   7       32.12       28.69      8.50 o
   5   8   7       26.53       38.75      7.12 o
   6   8   7        1.03       -0.49      7.43 o
   7   8   7        4.58        1.13      7.78 o
   8   8   7        8.36       -3.18     12.59 o
   9   8   7        2.41        2.60      9.39 o
 -13   9   7        4.86       -1.35     11.69 o
 -12   9   7        0.14        0.00     11.24 o
 -11   9   7        1.63       -2.05      4.97 o
 -10   9   7        2.15        7.58      5.03 o
  -9   9   7        0.07       -5.83      5.83 o
  -8   9   7       23.47       30.30      3.80 o
  -7   9   7        1.88        2.50      2.74 o
  -6   9   7        1.66       -1.08      3.30 o
  -5   9   7      390.97      411.05     11.50 o
  -4   9   7     1286.00     1226.24     23.11 o
  -3   9   7       52.40       56.29      7.08 o
  -2   9   7       55.13       62.20      3.64 o
  -1   9   7       67.21       65.77      4.17 o
   0   9   7       31.30       20.88      5.88 o
   1   9   7       32.51       23.58      4.67 o
   2   9   7       15.81       18.68      4.58 o
   3   9   7        6.44       10.62      4.81 o
   4   9   7        3.65        0.88      4.08 o
   5   9   7        4.49       -4.22      4.22 o
   6   9   7        9.41        5.54      8.10 o
   7   9   7        5.35       -0.30      8.42 o
   8   9   7        0.07        2.02     11.92 o
 -12  10   7        0.24        5.40     12.14 o
 -11  10   7        0.54        3.01      5.57 o
 -10  10   7       10.91       -1.80      8.09 o
  -9  10   7        2.60        1.69      4.83 o
  -8  10   7        8.28        6.76      4.09 o
  -7  10   7        9.83        4.44      6.37 o
  -6  10   7       76.69       79.63      5.69 o
  -5  10   7      166.45      165.45      7.79 o
  -4  10   7      329.40      311.76     10.52 o
  -3  10   7       34.79       25.10      4.14 o
  -2  10   7      335.63      322.74      8.73 o
  -1  10   7      233.69      217.48      9.13 o
   0  10   7       50.39       47.01      5.44 o
   1  10   7       58.22       56.05      5.82 o
   2  10   7      119.69      100.22      7.25 o
   3  10   7       54.23       50.04      7.82 o
   4  10   7        0.39       -2.29      5.10 o
   5  10   7        1.58       -4.62      4.62 o
   6  10   7        4.54        2.65     13.04 o
   7  10   7        5.60        7.58      9.34 o
 -12  11   7        0.84      -10.34     10.34 o
 -11  11   7        1.50       -7.65      9.44 o
 -10  11   7        0.25       -6.75      8.54 o
  -9  11   7        4.32       -7.20      7.20 o
  -8  11   7        5.43       -3.05     10.57 o
  -7  11   7        7.91        2.83      3.82 o
  -6  11   7       41.17       36.79      4.83 o
  -5  11   7       11.94       13.37      4.08 o
  -4  11   7        6.13        2.69      3.52 o
  -3  11   7        1.52       -1.80      4.32 o
  -2  11   7        0.22        0.36      3.99 o
  -1  11   7       91.32       71.71      6.16 o
   0  11   7        5.88       11.73      4.28 o
   1  11   7       10.89        1.31      4.30 o
   2  11   7        0.66        2.70      6.78 o
   3  11   7       26.94       22.38      5.56 o
   4  11   7        9.07        8.01      5.28 o
   5  11   7       14.05       18.65      6.09 o
   6  11   7        0.08      -11.19     12.59 o
   7  11   7        1.52       -5.40     14.84 o
 -11  12   7        5.91        0.90     10.79 o
 -10  12   7        0.10       -8.99      8.99 o
  -9  12   7        0.66       -7.65      8.09 o
  -8  12   7        2.32        2.99      7.65 o
  -7  12   7        1.51        2.44      4.32 o
  -6  12   7       58.61       45.40      9.32 o
  -5  12   7       81.67       92.71      6.36 o
  -4  12   7       44.90       48.56      6.47 o
  -3  12   7       14.52       12.59      6.75 o
  -2  12   7       19.07       22.45      5.91 o
  -1  12   7        0.73       -3.98      3.99 o
   0  12   7      133.37      141.40      8.36 o
   1  12   7        7.17        8.61      4.80 o
   2  12   7        0.92       -2.07      9.18 o
   3  12   7        8.03       -2.96      5.13 o
   4  12   7        6.28       -0.94      6.25 o
   5  12   7        6.11        0.83      5.58 o
   6  12   7        7.11        5.62      9.15 o
 -11  13   7        2.03        0.00     11.24 o
 -10  13   7        0.42        5.85     10.79 o
  -9  13   7        7.53       10.79      9.44 o
  -8  13   7        7.41       18.62      5.94 o
  -7  13   7        0.25       -0.11      9.67 o
  -6  13   7      278.38      310.32     13.67 o
  -5  13   7        2.80       -0.62      6.97 o
  -4  13   7       49.79       54.41     11.24 o
  -3  13   7       22.21       18.44      7.20 o
  -2  13   7        7.31        9.13      5.57 o
  -1  13   7        4.29        6.40      5.50 o
   0  13   7       10.82        6.76      5.29 o
   1  13   7        1.48       -2.42      4.25 o
   2  13   7       26.20       20.90      7.16 o
   3  13   7       18.02       12.65     11.44 o
   4  13   7        5.34       -4.77      5.42 o
 -10  14   7        3.30       -9.44      9.89 o
  -9  14   7       16.00       18.89     11.24 o
  -8  14   7        5.80        5.72      5.85 o
  -7  14   7       19.01       12.59      7.65 o
  -6  14   7       81.45      102.54     12.14 o
  -5  14   7       18.13       15.29      7.20 o
  -4  14   7       12.26        6.65      5.07 o
  -3  14   7        6.06        9.44      7.20 o
  -2  14   7        3.40       -1.00      4.74 o
  -1  14   7        5.95        1.44      5.24 o
   0  14   7        4.22        8.86     16.41 o
   1  14   7        2.02        1.02      5.72 o
   2  14   7        0.03        0.72      5.99 o
   3  14   7       46.70       77.99      8.71 o
  -8  15   7       19.57       17.99      8.99 o
  -7  15   7        3.64        8.09      7.20 o
  -6  15   7       16.10       13.94      8.54 o
  -5  15   7        0.00       -4.50      6.30 o
  -4  15   7        0.16       -4.05      6.30 o
  -3  15   7       21.32       18.44      8.54 o
  -2  15   7        0.06        0.00      5.49 o
  -1  15   7        5.78        6.70      6.24 o
   0  15   7        4.96        2.92      5.94 o
   1  15   7        2.43       -5.72      5.72 o
   2  15   7        5.97       -0.90     10.79 o
  -7  16   7        0.62       -3.60      6.75 o
  -6  16   7        0.31       -4.50      6.75 o
  -5  16   7        1.48        2.25      8.09 o
  -4  16   7        2.06        1.35      7.20 o
  -2  16   7        0.44       -9.89      9.89 o
  -1  16   7       15.27       32.83     13.49 o
   0 -18   8        4.89       21.14     11.69 o
   1 -18   8        5.43       -4.50      8.99 o
   2 -18   8        6.46       10.34     10.34 o
   3 -18   8       22.58        8.54      9.44 o
   4 -18   8       19.60       20.24     10.34 o
   5 -18   8        1.59        6.75      8.54 o
   6 -18   8        2.44       -5.70      5.70 o
   7 -18   8        3.58       -6.77      8.77 o
  -2 -17   8        5.47        7.13      8.25 o
  -1 -17   8       12.00       22.14      9.67 o
   0 -17   8        0.21       -2.70      8.99 o
   1 -17   8       33.68       41.37     11.69 o
   2 -17   8       53.55       59.36     13.04 o
   3 -17   8       38.35       38.68     11.24 o
   4 -17   8       28.50       31.45      8.54 o
   5 -17   8        7.76       20.24      9.44 o
   6 -17   8        0.59        2.25      7.65 o
   7 -17   8       10.03        0.90      7.65 o
   8 -17   8       31.83       42.38      7.79 o
  -4 -16   8        3.25       -2.58      8.10 o
  -3 -16   8       38.52       46.20     10.01 o
  -2 -16   8       15.57       17.99      7.93 o
  -1 -16   8        0.36        5.83     10.34 o
   0 -16   8       15.41       23.00     10.34 o
   1 -16   8       18.25       30.58      9.89 o
   2 -16   8       63.37       39.13     11.24 o
   3 -16   8      107.07      101.42      9.06 o
   4 -16   8       87.67       98.15      8.71 o
   5 -16   8       52.11       48.46      7.11 o
   6 -16   8        0.00        4.05      7.20 o
   7 -16   8        0.67       -3.60      6.75 o
   8 -16   8        2.90        5.16      6.60 o
   9 -16   8        7.30        4.81      7.11 o
  10 -16   8        1.15       -4.95      8.09 o
  -5 -15   8        1.86       -1.61      6.08 o
  -4 -15   8       45.29       45.36     10.18 o
  -3 -15   8       21.13       16.19      8.07 o
  -2 -15   8       58.86       51.80      9.21 o
  -1 -15   8        3.41        8.34      6.51 o
   0 -15   8        0.10       -1.12      5.56 o
   1 -15   8       18.32       30.53      6.66 o
   2 -15   8      168.79      196.34     28.78 o
   3 -15   8       50.67       58.65      7.11 o
   4 -15   8       14.05        7.88     10.57 o
   5 -15   8        8.66        7.22      5.40 o
   6 -15   8       19.02       28.24      5.08 o
   7 -15   8       52.43       60.49      8.43 o
   8 -15   8        1.80       -0.21      6.06 o
   9 -15   8        5.86        6.06      6.70 o
  10 -15   8        1.47        0.35      8.09 o
  -6 -14   8        6.83       11.51      8.74 o
  -5 -14   8        2.40       -7.56      7.61 o
  -4 -14   8        8.71        5.95      7.79 o
  -3 -14   8       47.34       54.36      9.21 o
  -2 -14   8       42.11       43.78     13.27 o
  -1 -14   8       20.70       18.21      6.68 o
   0 -14   8      241.38      271.31     12.37 o
   1 -14   8        9.11        5.53      5.22 o
   2 -14   8      222.14      246.73     10.04 o
   3 -14   8        0.43        0.81      4.22 o
   4 -14   8        8.33       12.18      4.17 o
   5 -14   8       93.16      105.89      7.04 o
   6 -14   8      111.29      115.81      7.11 o
   7 -14   8       30.19       30.75      4.90 o
   8 -14   8        8.63        8.16      5.72 o
   9 -14   8        0.23        1.73     12.14 o
  10 -14   8        2.12       -1.80      6.03 o
  11 -14   8        1.19        3.75      6.84 o
  -7 -13   8        1.24        1.31      8.64 o
  -6 -13   8        1.00       -6.11      7.15 o
  -5 -13   8        8.56        1.40      6.21 o
  -4 -13   8       25.50       26.46      7.26 o
  -3 -13   8       56.98       53.71      7.53 o
  -2 -13   8       12.32        9.87      6.58 o
  -1 -13   8        1.84        2.01      3.07 o
   0 -13   8       30.53       41.26      4.14 o
   1 -13   8      170.67      181.37      7.34 o
   2 -13   8      116.74      139.23      9.27 o
   3 -13   8       20.07       26.21      3.75 o
   4 -13   8        4.50        8.01      3.28 o
   5 -13   8       28.63       35.05      4.07 o
   6 -13   8       74.84       76.22      5.25 o
   7 -13   8      117.56      123.45      6.27 o
   8 -13   8       36.63       41.37      5.16 o
   9 -13   8       51.62       66.14      8.86 o
  10 -13   8        0.17       -3.66      8.54 o
  11 -13   8        4.79       -3.61      6.70 o
  12 -13   8        4.52        6.13      7.29 o
  -8 -12   8       28.68       15.97      8.13 o
  -7 -12   8        1.45       -6.90      6.91 o
  -6 -12   8        0.38       -4.06      6.29 o
  -5 -12   8       39.02       54.78      8.38 o
  -4 -12   8       58.25       78.50      8.70 o
  -3 -12   8        1.62       -5.16      5.16 o
  -2 -12   8       18.09       20.15      4.54 o
  -1 -12   8       18.48       15.67      3.45 o
   0 -12   8       74.85       75.73      4.66 o
   1 -12   8       81.93       91.04      5.96 o
   2 -12   8      323.51      317.58      8.84 o
   3 -12   8        0.84        4.46      2.86 o
   4 -12   8        0.96       -2.36      2.79 o
   5 -12   8      109.69      124.17     10.97 o
   6 -12   8       25.62       25.34      3.66 o
   7 -12   8       71.36       90.56      5.34 o
   8 -12   8        5.39        7.03      3.12 o
   9 -12   8       37.44       46.58      4.50 o
  10 -12   8        2.94       -1.25      4.72 o
  11 -12   8       44.62       48.24      7.62 o
  12 -12   8        6.07       11.18      6.72 o
  -8 -11   8        5.36       -6.93      6.93 o
  -7 -11   8       27.13       28.30      7.91 o
  -6 -11   8        3.35       -4.74      6.01 o
  -5 -11   8       89.66       98.14      8.99 o
  -4 -11   8       39.45       30.42      6.43 o
  -3 -11   8       14.86       20.44      4.43 o
  -2 -11   8      123.44      140.08      6.06 o
  -1 -11   8        1.82       -0.57      2.70 o
   0 -11   8       76.70       68.42      4.38 o
   1 -11   8        4.63        2.32      2.16 o
   2 -11   8        4.73        6.18      2.37 o
   3 -11   8        0.09       -0.36      2.45 o
   4 -11   8       24.32       20.07      3.22 o
   5 -11   8      108.96       98.95      6.23 o
   6 -11   8        2.32        0.40      2.63 o
   7 -11   8        0.37       -0.44      2.70 o
   8 -11   8       53.46       49.58      4.16 o
   9 -11   8        1.20        0.51      3.59 o
  10 -11   8        3.20        4.51      4.48 o
  11 -11   8       13.24       18.70      6.33 o
  12 -11   8        0.00       -1.89      5.69 o
  -9 -10   8       25.02       41.85      9.25 o
  -8 -10   8        0.36       -6.42      6.42 o
  -7 -10   8        4.14       -4.05      6.31 o
  -6 -10   8       24.75       10.38      6.84 o
  -5 -10   8      114.34       96.51      8.58 o
  -4 -10   8       60.15       56.63      5.06 o
  -3 -10   8      162.67      163.16      6.34 o
  -2 -10   8      198.50      215.03     10.30 o
  -1 -10   8       42.58       43.75      3.84 o
   0 -10   8       26.35       23.57      2.36 o
   1 -10   8       23.94       16.34      2.50 o
   2 -10   8       57.22       61.23      3.42 o
   3 -10   8      510.92      480.03      9.19 o
   4 -10   8      158.98      141.46      5.58 o
   5 -10   8        1.63       -0.43      2.73 o
   6 -10   8       11.70       10.94      3.00 o
   7 -10   8      219.29      213.06      6.37 o
   8 -10   8        2.78        2.67      3.20 o
   9 -10   8       95.11      119.46      5.38 o
  10 -10   8        6.32        2.10      3.76 o
  11 -10   8        1.01       -3.27      5.70 o
  12 -10   8       16.10       16.68      6.41 o
  13 -10   8        2.57       -6.25      6.25 o
 -10  -9   8        0.01       -4.28      7.76 o
  -9  -9   8        0.05        2.74      7.40 o
  -8  -9   8       22.51       16.70      7.42 o
  -7  -9   8        0.05       -2.69      3.91 o
  -6  -9   8        7.22       16.24      6.45 o
  -5  -9   8       28.31       26.08      7.59 o
  -4  -9   8      137.01      125.65      5.09 o
  -3  -9   8       53.88       56.03      5.43 o
  -2  -9   8      170.73      181.48      4.43 o
  -1  -9   8       56.53       53.30      3.89 o
   0  -9   8       69.49       74.91      3.03 o
   1  -9   8      216.98      245.63      5.48 o
   2  -9   8        8.95        4.93      1.56 o
   3  -9   8      117.63      127.67      4.39 o
   4  -9   8       54.76       55.18      3.26 o
   5  -9   8       99.04       87.19      4.38 o
   6  -9   8      438.16      459.68     11.55 o
   7  -9   8      120.60      113.63      5.36 o
   8  -9   8        1.15       -1.16      1.90 o
   9  -9   8        0.16        2.75      2.29 o
  10  -9   8        1.51        1.53      3.36 o
  11  -9   8        0.59        1.07      2.08 o
  12  -9   8        0.02       -3.21      5.51 o
  13  -9   8        1.75        3.88      6.15 o
 -10  -8   8        3.72        1.87      7.62 o
  -9  -8   8       28.58       41.46      8.37 o
  -8  -8   8        0.55       -6.13      6.13 o
  -7  -8   8        0.00       -3.82      3.82 o
  -6  -8   8       12.91       17.00      3.38 o
  -5  -8   8       33.17       34.48      2.96 o
  -4  -8   8       17.29       21.06      2.99 o
  -3  -8   8       52.56       53.55      2.84 o
  -2  -8   8      113.11      102.25      2.97 o
  -1  -8   8     1094.37     1124.78     11.82 o
   0  -8   8       54.95       55.15      2.19 o
   1  -8   8      561.42      545.02      7.56 o
   2  -8   8      269.32      260.39      5.43 o
   3  -8   8       63.99       55.99      2.62 o
   4  -8   8        2.87        1.97      1.44 o
   5  -8   8      438.23      441.08      9.20 o
   6  -8   8      287.64      262.66      5.90 o
   7  -8   8      661.80      662.70     16.49 o
   8  -8   8        0.88       -1.71      1.71 o
   9  -8   8        2.15       -0.98      1.82 o
  10  -8   8       33.83       36.49      6.04 o
  11  -8   8        2.73        2.33      5.60 o
  12  -8   8       32.04       41.84     11.23 o
  13  -8   8        0.86       -6.10      6.10 o
 -11  -7   8        0.12       -1.96      7.51 o
 -10  -7   8        3.10       -2.36      6.70 o
  -9  -7   8        0.39       -2.17      6.11 o
  -8  -7   8        1.07        0.36      3.96 o
  -7  -7   8       19.58       19.30      4.59 o
  -6  -7   8      622.07      650.38     11.10 o
  -5  -7   8        1.41        1.05      2.24 o
  -4  -7   8       43.34       44.16      2.48 o
  -3  -7   8       38.05       40.52      2.18 o
  -2  -7   8      121.59      117.78      2.99 o
  -1  -7   8      174.53      182.32      3.29 o
   0  -7   8       10.87       19.08      1.28 o
   1  -7   8      149.01      139.75      3.29 o
   2  -7   8      390.53      424.75      6.63 o
   3  -7   8       18.91       14.28      1.55 o
   4  -7   8        1.45       -1.23      1.23 o
   5  -7   8        5.46       15.24      1.72 o
   6  -7   8        2.90        4.60      1.74 o
   7  -7   8       16.61       13.27      2.15 o
   8  -7   8        7.22       12.00      1.93 o
   9  -7   8        2.27       -1.81      2.96 o
  10  -7   8        1.76       -0.17      4.27 o
  11  -7   8       11.49       21.56      6.11 o
  12  -7   8        1.79       -0.08      5.26 o
  13  -7   8       15.34       30.39     10.94 o
 -11  -6   8        8.25        1.46     10.48 o
 -10  -6   8        1.19        4.64     10.12 o
  -9  -6   8        0.59       -8.39      8.39 o
  -8  -6   8       30.10       36.43      5.78 o
  -7  -6   8       60.13       57.43      4.74 o
  -6  -6   8      385.69      396.07      8.04 o
  -5  -6   8       22.94       23.33      2.43 o
  -4  -6   8        0.66        1.21      1.28 o
  -3  -6   8       20.98       25.16      1.62 o
  -2  -6   8        1.65       -0.98      0.98 o
  -1  -6   8     1743.79     1820.04     15.75 o
   0  -6   8     1294.31     1279.34     12.08 o
   1  -6   8       37.85       41.09      1.96 o
   2  -6   8       24.45       31.80      1.72 o
   3  -6   8      246.95      266.81      4.40 o
   4  -6   8      165.14      148.58      3.17 o
   5  -6   8        9.53        9.56      1.40 o
   6  -6   8      805.37      796.57      8.94 o
   7  -6   8       24.76       27.02      1.69 o
   8  -6   8        4.78        1.76      2.28 o
   9  -6   8       14.87       20.53      2.79 o
  10  -6   8       24.83       24.33      5.43 o
  11  -6   8       12.00        8.87      5.09 o
  12  -6   8        0.35       -8.51      9.22 o
  13  -6   8        0.32        4.50      8.90 o
 -12  -5   8        1.22        1.03     10.91 o
 -11  -5   8        5.42       -5.68     10.01 o
 -10  -5   8        2.72        5.95      9.16 o
  -9  -5   8       19.78       12.66      4.95 o
  -8  -5   8       30.92       34.30      3.73 o
  -7  -5   8       20.15       22.48      2.86 o
  -6  -5   8      655.87      654.31     10.64 o
  -5  -5   8      210.32      213.74      5.41 o
  -4  -5   8      456.43      439.97      6.63 o
  -3  -5   8     1917.40     2025.32     17.69 o
  -2  -5   8     1240.28     1446.80     14.16 o
  -1  -5   8      605.64      614.97      7.18 o
   0  -5   8       20.66       21.96      1.06 o
   1  -5   8      585.63      585.14      7.23 o
   2  -5   8      456.82      424.81      6.00 o
   3  -5   8      318.81      302.54      4.44 o
   4  -5   8       30.55       33.76      1.87 o
   5  -5   8      285.17      272.61      3.63 o
   6  -5   8      162.46      153.64      3.75 o
   7  -5   8       12.93       16.35      1.78 o
   8  -5   8        2.61       -0.53      2.51 o
   9  -5   8       14.99       13.74      2.36 o
  10  -5   8        0.27        4.12      4.36 o
  11  -5   8       39.09       38.65      9.67 o
  12  -5   8        2.66        3.18      8.57 o
  13  -5   8        0.01        7.61      9.52 o
 -12  -4   8        0.03       -3.99     10.57 o
 -11  -4   8        1.90       -4.75      9.52 o
 -10  -4   8       34.94       28.78      9.83 o
  -9  -4   8       17.88        8.33      3.83 o
  -8  -4   8       30.96       30.22      3.04 o
  -7  -4   8        0.94       -2.20      2.20 o
  -6  -4   8      507.69      462.78      7.70 o
  -5  -4   8       30.76       33.70      2.32 o
  -4  -4   8     1346.20     1274.84     13.78 o
  -3  -4   8      779.82      792.55      8.17 o
  -2  -4   8        4.69        3.71      0.91 o
  -1  -4   8      899.75      866.60      8.20 o
   0  -4   8      207.60      217.95      3.37 o
   1  -4   8      375.24      364.64      4.31 o
   2  -4   8      427.70      402.06      4.96 o
   3  -4   8      126.35      131.42      2.73 o
   4  -4   8        7.68        3.97      1.25 o
   5  -4   8       46.69       52.96      2.63 o
   6  -4   8       89.08       89.64      2.53 o
   7  -4   8        9.01        6.68      2.17 o
   8  -4   8       20.06       21.75      3.46 o
   9  -4   8       18.93       21.00      3.83 o
  10  -4   8        6.15       -1.38      6.79 o
  11  -4   8        0.02       -5.48     11.92 o
  12  -4   8        5.31       -5.44      8.25 o
  13  -4   8        3.33       -8.59      8.59 o
 -12  -3   8        0.06        7.20     14.84 o
 -11  -3   8        5.37        2.55      5.61 o
 -10  -3   8       23.91       26.23      5.30 o
  -9  -3   8       14.68       10.80      2.70 o
  -8  -3   8        0.20       -2.08      2.70 o
  -7  -3   8       52.76       46.56      2.99 o
  -6  -3   8      126.48      130.46      4.73 o
  -5  -3   8      171.84      187.11      4.20 o
  -4  -3   8      774.71      843.59      9.87 o
  -3  -3   8     1517.97     1381.85     12.62 o
  -2  -3   8      467.12      518.72      5.04 o
  -1  -3   8     4017.60     3994.74     33.31 o
   0  -3   8      325.08      329.68      4.21 o
   1  -3   8       39.60       32.78      0.94 o
   2  -3   8     3114.46     3175.41     32.35 o
   3  -3   8      133.48      138.85      3.12 o
   4  -3   8     1371.55     1509.79     20.36 o
   5  -3   8       65.37       84.71      3.46 o
   6  -3   8        3.17        1.02      1.86 o
   7  -3   8       38.27       35.10      3.59 o
   8  -3   8        4.01        1.85      2.92 o
   9  -3   8       19.42       23.01      4.57 o
  10  -3   8       23.58       18.89      7.95 o
  11  -3   8        0.70        3.82      7.42 o
  12  -3   8        1.56       -6.60      8.10 o
  13  -3   8        0.51       -2.68     12.82 o
 -13  -2   8        0.02        1.80     16.19 o
 -12  -2   8        0.18       -1.31      5.97 o
 -11  -2   8       13.48        9.16      5.95 o
 -10  -2   8       25.94       23.24      4.30 o
  -9  -2   8      229.48      238.15      6.56 o
  -8  -2   8        0.52       -0.94      1.90 o
  -7  -2   8       96.44      105.81      3.84 o
  -6  -2   8       93.27       91.97      3.17 o
  -5  -2   8      438.24      410.25      6.28 o
  -4  -2   8        0.67        1.28      1.03 o
  -3  -2   8     4480.10     4594.39     36.83 o
  -2  -2   8     5723.65     5883.26     46.32 o
  -1  -2   8     4099.18     4221.13     34.69 o
   0  -2   8     1803.18     1807.55     16.39 o
   1  -2   8     2843.86     2749.27     30.36 o
   2  -2   8       75.14       76.54      2.33 o
   3  -2   8     3138.94     3438.42     35.56 o
   4  -2   8        1.73        1.21      1.33 o
   5  -2   8      112.80      119.31      4.00 o
   6  -2   8       68.01       58.47      4.00 o
   7  -2   8        0.78       -2.33      2.33 o
   8  -2   8      124.20      113.81      6.81 o
   9  -2   8       14.57       10.82      4.19 o
  10  -2   8        1.39        1.26      6.66 o
  11  -2   8        1.59        2.56      7.29 o
  12  -2   8        3.13       -4.74      8.07 o
  13  -2   8        5.61       14.99     15.29 o
 -13  -1   8        1.16       -7.75      7.75 o
 -12  -1   8       10.71        9.37      6.60 o
 -11  -1   8       21.37       15.70      4.45 o
 -10  -1   8       25.42       25.06      5.06 o
  -9  -1   8       60.08       66.83      3.50 o
  -8  -1   8      341.90      367.38      7.16 o
  -7  -1   8      639.38      619.65      9.38 o
  -6  -1   8      244.20      238.39      5.21 o
  -5  -1   8      166.90      172.74      3.92 o
  -4  -1   8        3.12        2.54      1.03 o
  -3  -1   8      205.87      236.58      3.73 o
  -2  -1   8      213.58      181.08      3.13 o
  -1  -1   8        3.05        5.37      0.72 o
   0  -1   8     3936.66     3940.94     33.82 o
   1  -1   8       79.96       78.52      2.17 o
   2  -1   8      152.28      161.16      2.49 o
   3  -1   8     2804.33     2897.58     30.51 o
   4  -1   8      535.97      535.31      8.60 o
   5  -1   8       64.24       62.19      3.17 o
   6  -1   8      261.83      272.38     10.87 o
   7  -1   8      121.44      134.49      7.96 o
   8  -1   8        5.18        0.37      4.33 o
   9  -1   8        0.11        1.79      3.90 o
  10  -1   8        3.18       -3.36      6.83 o
  11  -1   8        1.80       -6.97      6.97 o
  12  -1   8        0.01       -2.24      7.04 o
 -13   0   8        9.43        1.89      8.57 o
 -12   0   8        0.36        4.49      7.22 o
 -11   0   8        3.73       -0.62      3.73 o
 -10   0   8       39.96       36.38      3.56 o
  -9   0   8      260.07      271.49      6.26 o
  -8   0   8       35.42       25.58      2.79 o
  -7   0   8       15.79       16.81      2.15 o
  -6   0   8      195.89      207.41      5.38 o
  -5   0   8      199.97      218.92      4.35 o
  -4   0   8      492.97      529.61      6.45 o
  -3   0   8      560.35      491.73      5.35 o
  -2   0   8      211.37      200.55      3.11 o
  -1   0   8      295.01      282.84      3.10 o
   0   0   8     3032.81     3032.11     28.91 o
   1   0   8      225.07      212.75      3.25 o
   2   0   8       66.36       81.73      2.05 o
   3   0   8     1689.43     1732.38     19.40 o
   4   0   8       85.31       99.52      3.38 o
   5   0   8       58.79       50.03      2.85 o
   6   0   8      165.00      161.69      5.04 o
   7   0   8       27.30       31.44      4.65 o
   8   0   8        7.46       11.54      4.14 o
   9   0   8       36.14       31.93      7.55 o
  10   0   8        0.16       -5.10      8.66 o
  11   0   8        0.03       -1.23      6.25 o
  12   0   8        1.97        6.75      9.54 o
 -13   1   8        0.28        4.38      8.31 o
 -12   1   8        3.96        5.63      8.32 o
 -11   1   8        4.81       -0.58      4.23 o
 -10   1   8       20.45       20.04      2.84 o
  -9   1   8       45.16       42.36      3.18 o
  -8   1   8       55.17       55.54      3.30 o
  -7   1   8      343.65      368.74      6.39 o
  -6   1   8       91.06       88.80      3.42 o
  -5   1   8       18.60       28.17      1.85 o
  -4   1   8       62.44       60.47      1.78 o
  -3   1   8        5.11        5.74      0.92 o
  -2   1   8        6.62        6.87      0.99 o
  -1   1   8     2813.62     3128.82     25.97 o
   0   1   8     1804.45     1908.10     23.67 o
   1   1   8      241.78      256.07      4.57 o
   2   1   8        0.01       -1.20      1.25 o
   3   1   8       46.32       48.00      2.29 o
   4   1   8       25.14       28.65      2.28 o
   5   1   8      124.57      124.01      4.19 o
   6   1   8       15.48       17.92      2.54 o
   7   1   8       25.05       24.33      7.43 o
   8   1   8       74.26       71.41      7.76 o
   9   1   8       20.65       27.51      6.66 o
  10   1   8        7.31       -6.11      6.11 o
  11   1   8        3.63        7.91      8.57 o
  12   1   8        0.26       -2.51      9.03 o
 -13   2   8        0.18       -1.13      8.40 o
 -12   2   8        4.66       13.60     12.14 o
 -11   2   8       23.40       20.94      4.94 o
 -10   2   8       85.14       82.50      4.18 o
  -9   2   8        0.01        0.71      2.48 o
  -8   2   8       66.22       68.36      3.95 o
  -7   2   8        0.61       -1.20      2.07 o
  -6   2   8      212.21      222.51      4.25 o
  -5   2   8       80.86       72.56      2.12 o
  -4   2   8      680.67      670.61      7.12 o
  -3   2   8     1915.33     2036.60     19.63 o
  -2   2   8     1371.07     1448.01     14.19 o
  -1   2   8       11.42        2.99      0.69 o
   0   2   8        0.01       -0.72      0.85 o
   1   2   8      228.28      234.21      5.71 o
   2   2   8      125.18      106.99      5.18 o
   3   2   8        4.87        1.36      1.55 o
   4   2   8      253.24      245.66      6.17 o
   5   2   8      475.99      504.42      8.59 o
   6   2   8        0.12       -2.72      2.72 o
   7   2   8      244.02      275.82      9.16 o
   8   2   8       65.19       55.72     13.87 o
   9   2   8       26.18       21.89      6.54 o
  10   2   8        0.04        6.50      8.25 o
  11   2   8        1.05       -1.88      8.52 o
 -13   3   8       14.82       23.58      8.96 o
 -12   3   8       48.91       77.58     23.84 o
 -11   3   8        6.63        5.28      4.39 o
 -10   3   8        0.18       -1.21      2.90 o
  -9   3   8      223.36      237.05      7.23 o
  -8   3   8        1.55        7.04      4.06 o
  -7   3   8       41.66       45.92      2.84 o
  -6   3   8      454.86      478.73      6.59 o
  -5   3   8        1.98        2.72      1.10 o
  -4   3   8      764.74      782.73      7.92 o
  -3   3   8     1119.05     1186.33     13.22 o
  -2   3   8     1112.92     1165.32     11.79 o
  -1   3   8       60.38       56.96      3.53 o
   0   3   8      513.66      516.45      7.10 o
   1   3   8       68.53       94.85      3.28 o
   2   3   8       18.28       22.44      3.83 o
   3   3   8      298.54      303.35      6.82 o
   4   3   8        8.08        5.33      1.70 o
   5   3   8     1013.05     1035.32     14.26 o
   6   3   8       79.81       96.90      4.13 o
   7   3   8       31.41       31.95      4.35 o
   8   3   8       13.28        5.72      7.15 o
   9   3   8        1.20        0.68      9.67 o
  10   3   8        0.10        0.72      8.32 o
  11   3   8        1.38        6.30      9.54 o
 -13   4   8        6.92        9.38      9.07 o
 -12   4   8       17.85        6.68      7.56 o
 -11   4   8        0.00        2.52      3.47 o
 -10   4   8       38.15       43.20      4.08 o
  -9   4   8       11.92        6.58      3.03 o
  -8   4   8      144.19      133.34      4.31 o
  -7   4   8      163.68      161.87      4.49 o
  -6   4   8      536.26      540.81      7.64 o
  -5   4   8        5.15        2.78      1.24 o
  -4   4   8      130.78      141.16      4.57 o
  -3   4   8       63.72       71.30      2.46 o
  -2   4   8      569.22      552.26      6.65 o
  -1   4   8      274.28      323.18      5.28 o
   0   4   8      102.42      111.90      3.79 o
   1   4   8        1.30        2.58      1.69 o
   2   4   8      112.86      123.53      4.24 o
   3   4   8      170.87      190.54      6.21 o
   4   4   8      365.79      374.20      7.46 o
   5   4   8        1.44        1.32      3.12 o
   6   4   8       71.00       68.68      4.25 o
   7   4   8       22.20       18.89      7.29 o
   8   4   8        7.19        8.15      7.55 o
   9   4   8        9.58       16.94      8.43 o
  10   4   8        0.34       -6.07      9.22 o
  11   4   8        0.34        4.56      9.34 o
 -13   5   8        3.17       -1.65      8.21 o
 -12   5   8       28.92       26.28     18.21 o
 -11   5   8        3.82        3.34      3.60 o
 -10   5   8        1.04       -3.32      3.32 o
  -9   5   8       41.83       59.88      3.86 o
  -8   5   8        0.76       -0.53      1.87 o
  -7   5   8        1.43        1.43      1.67 o
  -6   5   8      170.97      169.06      4.44 o
  -5   5   8       71.24       57.09      2.23 o
  -4   5   8       58.76       68.32      2.65 o
  -3   5   8       13.67        8.57      1.41 o
  -2   5   8      349.27      395.82      4.93 o
  -1   5   8       30.99       31.00      2.14 o
   0   5   8      200.82      208.56      5.02 o
   1   5   8      350.48      367.74      6.81 o
   2   5   8        0.80       -1.04      1.73 o
   3   5   8       46.36       41.25      3.19 o
   4   5   8      122.88      115.43      4.89 o
   5   5   8       66.08       69.83      5.18 o
   6   5   8      180.38      198.82      7.91 o
   7   5   8       44.07       47.34      8.96 o
   8   5   8       25.67       25.75      8.52 o
   9   5   8        1.44        5.19      8.19 o
  10   5   8        0.78       -6.50      8.43 o
 -13   6   8        0.61        8.82      7.98 o
 -12   6   8       16.12       21.31      8.75 o
 -11   6   8        5.37       14.30      5.10 o
 -10   6   8        0.48        2.04      3.06 o
  -9   6   8        0.75        1.24      2.82 o
  -8   6   8       81.61       80.88      3.83 o
  -7   6   8       17.04       14.59      2.31 o
  -6   6   8        5.29        3.55      1.81 o
  -5   6   8       42.95       35.67      2.80 o
  -4   6   8      293.81      296.40      6.02 o
  -3   6   8        6.93        9.85      1.30 o
  -2   6   8        0.15       -1.05      1.05 o
  -1   6   8      146.06      144.94      3.40 o
   0   6   8      105.48      111.49      3.86 o
   1   6   8       26.76       36.39      5.39 o
   2   6   8       25.21       29.05      3.49 o
   3   6   8        0.44       -2.09      2.09 o
   4   6   8        3.50        4.72      3.19 o
   5   6   8        8.55        1.89      3.06 o
   6   6   8        8.29        3.82      3.96 o
   7   6   8       23.45       22.97     11.88 o
   8   6   8        1.39        3.02      6.06 o
   9   6   8        3.38       11.39      8.57 o
  10   6   8        0.00       -5.13      8.71 o
 -13   7   8        9.73       15.46      9.29 o
 -12   7   8      104.79      116.15     12.24 o
 -11   7   8        0.11        2.79      4.57 o
 -10   7   8       26.15       23.24      4.31 o
  -9   7   8        9.68        8.80      3.31 o
  -8   7   8        0.81       -2.14      2.14 o
  -7   7   8        0.22        0.40      2.00 o
  -6   7   8        4.94        2.88      2.45 o
  -5   7   8       14.67        9.78      2.44 o
  -4   7   8        8.93        6.43      2.76 o
  -3   7   8       39.05       39.89      2.92 o
  -2   7   8        3.26        1.13      1.45 o
  -1   7   8       42.15       39.61      3.21 o
   0   7   8      714.65      727.96     26.55 o
   1   7   8        1.98       -1.10      2.30 o
   2   7   8       39.27       41.04      4.96 o
   3   7   8       65.77       69.74      5.82 o
   4   7   8        5.22        0.34      6.60 o
   5   7   8      107.36       94.10      7.04 o
   6   7   8       47.72       53.96      6.21 o
   7   7   8        0.41       -7.23      7.23 o
   8   7   8        8.38       16.36     11.92 o
   9   7   8        0.76       -2.08     11.47 o
 -13   8   8       10.48       10.34     11.24 o
 -12   8   8       39.87       42.27     13.49 o
 -11   8   8        0.56        0.48      5.07 o
 -10   8   8        1.99        3.03      4.90 o
  -9   8   8       14.94       18.75      3.76 o
  -8   8   8      153.42      152.58      6.21 o
  -7   8   8        6.10        2.15      2.56 o
  -6   8   8       93.57       92.99      6.65 o
  -5   8   8      178.25      188.34      8.08 o
  -4   8   8      242.39      232.92     10.59 o
  -3   8   8      297.35      336.82      9.78 o
  -2   8   8      327.22      306.45      5.74 o
  -1   8   8      497.93      470.93     10.27 o
   0   8   8        3.63        0.11      2.54 o
   1   8   8        2.88       -1.94      3.54 o
   2   8   8      184.48      183.49     10.60 o
   3   8   8       13.31       16.82      4.49 o
   4   8   8       22.99       17.14      6.69 o
   5   8   8       19.62       20.16      6.38 o
   6   8   8        1.17       -5.57      7.35 o
   7   8   8        8.61        2.98      8.21 o
   8   8   8        6.87       -8.07      8.07 o
 -12   9   8        7.60        5.85     10.34 o
 -11   9   8        2.18        0.90      8.54 o
 -10   9   8       13.23        1.80      9.44 o
  -9   9   8        0.86        1.23      5.85 o
  -8   9   8       11.45       11.45      3.97 o
  -7   9   8      153.74      172.16      7.97 o
  -6   9   8       68.65       58.56      5.36 o
  -5   9   8      237.22      233.34      9.08 o
  -4   9   8      273.22      297.74     10.02 o
  -3   9   8      456.74      498.16     12.63 o
  -2   9   8        4.36        5.95      2.09 o
  -1   9   8      162.40      180.37      6.58 o
   0   9   8      237.08      246.91     12.08 o
   1   9   8      189.97      197.78     13.44 o
   2   9   8       84.23       67.15      6.75 o
   3   9   8       29.16       22.81      5.01 o
   4   9   8        0.02       -1.64      4.30 o
   5   9   8        8.60       11.26      4.75 o
   6   9   8        6.00        6.94      7.75 o
   7   9   8        0.84       -7.56      7.56 o
   8   9   8        0.01       -2.59      8.75 o
 -12  10   8        0.17        5.40     11.24 o
 -11  10   8       14.11        6.30     11.24 o
 -10  10   8       12.28        9.44      9.89 o
  -9  10   8       14.38       20.24      9.89 o
  -8  10   8        1.19       -3.99      3.99 o
  -7  10   8       30.05       25.90      4.62 o
  -6  10   8       47.75       50.96      5.20 o
  -5  10   8        1.45        6.81      3.74 o
  -4  10   8      378.82      378.81     19.11 o
  -3  10   8      356.02      379.42     10.88 o
  -2  10   8      506.93      481.46     16.90 o
  -1  10   8       22.76       20.90      5.29 o
   0  10   8      129.41      144.37      7.99 o
   1  10   8       38.75       27.95      5.12 o
   2  10   8       19.91       12.36      4.68 o
   3  10   8        3.86       -4.01      5.19 o
   4  10   8        1.77       -5.91      5.91 o
   5  10   8        0.10       -4.55      4.75 o
   6  10   8        2.15        2.34      8.89 o
   7  10   8        0.17        8.94      9.83 o
 -12  11   8        1.91       -1.35     11.69 o
 -11  11   8        7.16        1.35      9.89 o
 -10  11   8        3.91       -5.85      8.99 o
  -9  11   8        0.24        1.35      8.54 o
  -8  11   8       26.33       26.50      8.32 o
  -7  11   8        6.29        2.77      4.14 o
  -6  11   8        2.91       -3.56      3.56 o
  -5  11   8      182.81      192.78      8.54 o
  -4  11   8       86.47       91.54      7.05 o
  -3  11   8       33.30       36.43      8.09 o
  -2  11   8        0.40       12.25      5.85 o
  -1  11   8       10.10        9.95     12.37 o
   0  11   8        0.88       -0.60      4.41 o
   1  11   8        0.53       -2.89      4.41 o
   2  11   8       19.76        9.33      4.81 o
   3  11   8        0.65       -4.86      4.86 o
   4  11   8        0.01       -1.07      7.46 o
   5  11   8        8.79       12.80      6.31 o
   6  11   8        2.49      -14.18     24.96 o
 -11  12   8        6.61        3.60     11.24 o
 -10  12   8        0.66       -9.44      9.44 o
  -9  12   8       10.06       18.44     10.34 o
  -8  12   8        1.01       -3.74      5.17 o
  -7  12   8       26.04       22.96      5.70 o
  -6  12   8       17.39       14.79      4.69 o
  -5  12   8      157.17      166.15     14.05 o
  -4  12   8      224.43      226.62     11.92 o
  -3  12   8       28.10       32.38      8.54 o
  -2  12   8       14.76       21.37      5.94 o
  -1  12   8       10.73       13.75      5.62 o
   0  12   8        1.59       -1.25      4.83 o
   1  12   8        0.39        1.15      4.97 o
   2  12   8        0.90       -3.02      8.24 o
   3  12   8        0.25       -4.30      4.30 o
   4  12   8       17.49       10.80      6.78 o
   5  12   8        4.59       -0.49      6.07 o
 -10  13   8        0.55        3.15     10.79 o
  -9  13   8       12.02       25.63     10.79 o
  -8  13   8        1.19       -2.68      4.86 o
  -7  13   8        0.00       -4.42      4.42 o
  -6  13   8        4.33        6.75      7.20 o
  -5  13   8       59.16       58.77      7.23 o
  -4  13   8        0.96       -1.35      5.40 o
  -3  13   8        1.50       -5.40      5.40 o
  -2  13   8        0.05       -5.32      7.65 o
  -1  13   8        5.29       10.54      6.05 o
   0  13   8        0.81       -4.83      4.83 o
   1  13   8        4.04       -0.16      5.16 o
   2  13   8        0.95        3.21      5.91 o
   3  13   8       16.57       25.26      7.32 o
   4  13   8       18.47       29.05      7.91 o
  -9  14   8       13.89       20.24     11.24 o
  -8  14   8        0.75       -1.19      5.29 o
  -7  14   8        6.96       -1.80      6.75 o
  -6  14   8        2.92       -6.30      6.30 o
  -5  14   8        0.01       -5.85      5.85 o
  -4  14   8        3.61        4.50      7.20 o
  -3  14   8       39.08       35.08      9.44 o
  -2  14   8        0.98       -0.45      4.97 o
  -1  14   8        2.41        6.13      5.91 o
   0  14   8        0.02       -4.97      4.97 o
   1  14   8        2.08        5.91      6.59 o
   2  14   8        1.87       -6.06      6.06 o
   3  14   8        5.69        4.59     10.34 o
  -8  15   8        0.60       -2.70      7.20 o
  -7  15   8        9.49       13.04      8.54 o
  -6  15   8        0.22        2.25      7.20 o
  -5  15   8        0.80       -6.30      6.30 o
  -4  15   8        1.48        2.25      7.20 o
  -3  15   8       10.63       37.33      9.89 o
  -2  15   8        4.30       10.43      6.70 o
  -1  15   8        3.21       -0.09      6.37 o
   0  15   8        3.29       15.74     11.69 o
   1  15   8        0.71       -8.54     10.79 o
  -2  16   8       10.24       20.24     11.69 o
   0 -18   9        8.53       10.34     10.79 o
   1 -18   9        8.93        1.35      9.44 o
   2 -18   9        0.47       13.49      9.89 o
   3 -18   9        2.45        1.35      8.99 o
   4 -18   9       11.60        3.60      8.54 o
   5 -18   9       13.56       24.28      9.89 o
   6 -18   9        0.00        4.95      8.09 o
  -2 -17   9       16.40       20.75      8.57 o
  -1 -17   9        3.50       -4.72      6.68 o
   0 -17   9       41.80       61.16     13.94 o
   1 -17   9       63.92       76.45     13.49 o
   2 -17   9        4.46       17.09      8.99 o
   3 -17   9        0.47        1.57      5.09 o
   4 -17   9      111.16       83.20     13.49 o
   5 -17   9        2.97       -3.15      6.75 o
   6 -17   9        2.42       -3.60      6.75 o
   7 -17   9        5.94       -5.85      7.20 o
   8 -17   9       26.45       30.13     10.79 o
  -3 -16   9        5.07        6.01      7.47 o
  -2 -16   9       33.34       31.20      8.77 o
  -1 -16   9       66.40       85.25     10.33 o
   0 -16   9       44.29       39.13     11.69 o
   1 -16   9        9.20        3.60      8.54 o
   2 -16   9        6.16       -2.96      4.60 o
   3 -16   9       17.46        5.27      5.06 o
   4 -16   9        0.20        4.64      4.92 o
   5 -16   9        3.53        6.03      4.86 o
   6 -16   9        4.38       -2.70      7.20 o
   7 -16   9        7.58        4.94      6.19 o
   8 -16   9        0.77        7.49      6.65 o
   9 -16   9        1.05        3.15      6.75 o
  -5 -15   9        0.70       -3.15     11.69 o
  -4 -15   9        0.12       -0.98      7.79 o
  -3 -15   9      109.25      126.18     12.49 o
  -2 -15   9       16.10       18.82      7.93 o
  -1 -15   9        0.21       -4.11      6.97 o
   0 -15   9       16.68       16.77      6.19 o
   1 -15   9       10.86       12.39      5.62 o
   2 -15   9        0.63       -2.25      5.62 o
   3 -15   9        3.42       -1.45      8.99 o
   4 -15   9        5.85        0.63      4.95 o
   5 -15   9       37.55       34.87     10.57 o
   6 -15   9        3.92       -0.74      3.66 o
   7 -15   9        8.41        2.86      9.67 o
   8 -15   9        0.70        1.06      6.40 o
   9 -15   9        2.29       -5.29      6.47 o
  10 -15   9       21.22       30.20      8.90 o
  -6 -14   9        0.98      -10.79     10.79 o
  -5 -14   9        0.17       -7.15      7.79 o
  -4 -14   9        5.07       -2.90     10.34 o
  -3 -14   9        9.86        3.92      6.83 o
  -2 -14   9       26.83       19.73      7.47 o
  -1 -14   9       65.71       87.56      7.06 o
   0 -14   9       45.19       47.41      4.65 o
   1 -14   9       30.87       35.46      4.87 o
   2 -14   9       25.42       24.85      5.01 o
   3 -14   9        1.71        5.62      4.29 o
   4 -14   9       11.62       10.66      5.59 o
   5 -14   9       18.69       23.68      4.71 o
   6 -14   9        2.03        2.99      5.05 o
   7 -14   9        8.81        7.47      7.04 o
   8 -14   9       37.82       29.88      7.45 o
   9 -14   9       19.31       22.22      7.48 o
  10 -14   9        7.22        4.59      9.89 o
  11 -14   9        0.66       -6.01      7.87 o
  -7 -13   9        5.15        5.33      9.65 o
  -6 -13   9        1.77        6.45      7.99 o
  -5 -13   9        9.31        1.19      6.80 o
  -4 -13   9       64.11       84.29     13.72 o
  -3 -13   9       20.62       26.31      6.77 o
  -2 -13   9        0.02       -2.90      4.47 o
  -1 -13   9      194.42      203.41      7.48 o
   0 -13   9       10.36        8.67      3.37 o
   1 -13   9      209.60      212.80      8.06 o
   2 -13   9        0.23       -2.01      3.08 o
   3 -13   9      127.97      131.82     10.06 o
   4 -13   9       58.09       55.19      4.69 o
   5 -13   9      178.74      165.56      7.00 o
   6 -13   9       22.66       25.35      3.94 o
   7 -13   9        0.01        3.52      3.15 o
   8 -13   9        0.41       -1.00      3.26 o
   9 -13   9       21.22       20.46      7.22 o
  10 -13   9        0.13       -5.99      5.99 o
  11 -13   9       17.22       10.26      7.69 o
  -8 -12   9       15.18        4.82     10.36 o
  -7 -12   9        3.62       -5.13      9.16 o
  -6 -12   9       17.38       12.50      7.33 o
  -5 -12   9        8.08       -0.78      6.36 o
  -4 -12   9       26.68       26.18      9.56 o
  -3 -12   9       16.92       12.90      4.55 o
  -2 -12   9       27.58       29.80      4.19 o
  -1 -12   9       66.63       69.51      6.10 o
   0 -12   9       84.59       78.47      4.75 o
   1 -12   9        2.57        2.44      3.27 o
   2 -12   9        0.80       -0.59      2.82 o
   3 -12   9       21.84       13.05      3.37 o
   4 -12   9       14.66        7.03      3.19 o
   5 -12   9       25.92       19.76      3.49 o
   6 -12   9       27.51       28.50      3.75 o
   7 -12   9        5.45        6.48      2.97 o
   8 -12   9        6.90        5.77      3.21 o
   9 -12   9       33.17       37.90      5.96 o
  10 -12   9       12.65       18.06      7.35 o
  11 -12   9        3.13       -0.87      5.90 o
  12 -12   9        0.05        0.10      6.26 o
  -8 -11   9       30.17       41.62     12.35 o
  -7 -11   9        1.77       -1.98      6.58 o
  -6 -11   9        0.11       -4.29      6.10 o
  -5 -11   9        9.06        8.46     11.58 o
  -4 -11   9       49.27       59.94      7.62 o
  -3 -11   9       44.76       47.53      4.46 o
  -2 -11   9        2.38        1.22      2.81 o
  -1 -11   9       31.27       35.58      3.76 o
   0 -11   9       49.50       50.27      4.03 o
   1 -11   9       35.26       36.16      3.15 o
   2 -11   9      166.14      180.61      5.86 o
   3 -11   9      144.95      150.65      5.49 o
   4 -11   9       94.99       97.59      8.70 o
   5 -11   9       23.21       23.45      3.53 o
   6 -11   9      144.51      151.12      6.25 o
   7 -11   9       31.74       26.86      3.65 o
   8 -11   9       40.60       44.02      4.06 o
   9 -11   9       25.07       31.57      3.76 o
  10 -11   9        0.15        2.27      5.17 o
  11 -11   9        0.22        0.32      7.45 o
  12 -11   9        0.11       -0.23      5.93 o
  -9 -10   9        0.57       -9.39      9.39 o
  -8 -10   9        7.38       10.65      9.94 o
  -7 -10   9       37.29       34.36      7.57 o
  -6 -10   9       89.52       84.07      8.83 o
  -5 -10   9        0.33       -5.00      5.00 o
  -4 -10   9      224.83      243.93      6.88 o
  -3 -10   9        3.04        3.82      3.04 o
  -2 -10   9       15.25       10.84      3.05 o
  -1 -10   9       31.39       29.16      2.86 o
   0 -10   9      140.39      147.69      5.03 o
   1 -10   9        2.80        3.26      2.03 o
   2 -10   9      294.70      290.93      6.96 o
   3 -10   9      155.97      153.88      5.29 o
   4 -10   9       24.25       20.03      2.86 o
   5 -10   9      919.88      864.59     15.62 o
   6 -10   9      535.28      504.96     11.13 o
   7 -10   9        1.74        1.79      2.22 o
   8 -10   9       42.43       44.64      3.74 o
   9 -10   9        0.58       -0.85      2.27 o
  10 -10   9        0.85       -1.59      4.34 o
  11 -10   9        2.92        0.63      3.57 o
  12 -10   9        0.19       14.57      6.74 o
 -10  -9   9        1.66      -14.39     25.86 o
  -9  -9   9        7.29       12.01     10.56 o
  -8  -9   9        0.07       -5.57      6.27 o
  -7  -9   9        0.17       -6.06      6.06 o
  -6  -9   9      204.16      220.43      9.25 o
  -5  -9   9      199.57      197.62      7.10 o
  -4  -9   9      168.96      162.00      5.67 o
  -3  -9   9        0.01       -0.07      2.34 o
  -2  -9   9       56.89       52.83      3.00 o
  -1  -9   9      319.47      337.86      6.05 o
   0  -9   9       36.54       39.00      2.35 o
   1  -9   9       41.24       40.54      2.78 o
   2  -9   9        0.40       -1.65      2.23 o
   3  -9   9        9.49        8.12      2.03 o
   4  -9   9        0.04       -1.72      1.72 o
   5  -9   9      206.10      222.21     10.33 o
   6  -9   9      236.90      234.19      6.98 o
   7  -9   9       28.25       28.87      2.78 o
   8  -9   9      117.37      132.39      7.65 o
   9  -9   9        2.58       -2.03      2.03 o
  10  -9   9        7.80        6.80      1.68 o
  11  -9   9        1.77       -3.29      5.17 o
  12  -9   9        3.88        1.34      7.00 o
 -10  -8   9        2.69       -7.51     10.30 o
  -9  -8   9        4.05        5.86      7.16 o
  -8  -8   9       33.47       20.93      7.27 o
  -7  -8   9      181.21      178.81      8.28 o
  -6  -8   9      239.04      254.36      9.24 o
  -5  -8   9        3.55        9.48      2.91 o
  -4  -8   9      117.66      119.03      4.24 o
  -3  -8   9       19.69       15.58      1.81 o
  -2  -8   9      376.70      394.63      6.27 o
  -1  -8   9       31.31       40.76      2.22 o
   0  -8   9       66.81       83.93      2.73 o
   1  -8   9      704.22      752.31      9.58 o
   2  -8   9        2.80        2.94      1.31 o
   3  -8   9      206.64      188.60      4.62 o
   4  -8   9        0.15       -1.54      1.54 o
   5  -8   9      379.73      352.11      7.34 o
   6  -8   9      370.22      378.75      7.59 o
   7  -8   9      996.33     1002.25     19.07 o
   8  -8   9      148.17      148.14      4.24 o
   9  -8   9       18.38       16.57      3.85 o
  10  -8   9       25.15       31.30      5.94 o
  11  -8   9        0.51       -3.12      4.90 o
  12  -8   9        7.73        9.66      5.41 o
  13  -8   9        5.05       -4.83      7.66 o
 -11  -7   9        0.76       -9.52      9.52 o
 -10  -7   9        0.57       -2.30      9.83 o
  -9  -7   9        0.11        1.36      6.42 o
  -8  -7   9       22.28       14.68      4.75 o
  -7  -7   9       15.08       12.38      3.71 o
  -6  -7   9        0.03        1.35      2.78 o
  -5  -7   9      781.48      807.34     11.43 o
  -4  -7   9      119.25      128.06      3.78 o
  -3  -7   9      411.44      428.44      6.22 o
  -2  -7   9       47.36       49.66      2.14 o
  -1  -7   9      466.88      466.71      6.21 o
   0  -7   9      395.03      340.43      4.65 o
   1  -7   9      882.97      942.40     11.20 o
   2  -7   9      149.23      155.92      3.75 o
   3  -7   9      102.53       97.15      2.85 o
   4  -7   9       11.81       15.22      1.53 o
   5  -7   9       88.02       87.80      2.68 o
   6  -7   9        0.36        0.00      1.12 o
   7  -7   9       82.40       97.35      4.03 o
   8  -7   9       54.94       58.54      3.62 o
   9  -7   9       76.12       73.72      5.23 o
  10  -7   9       41.26       45.09      6.43 o
  11  -7   9        4.83        0.58      6.01 o
  12  -7   9        0.58       -5.56      5.56 o
  13  -7   9        0.46       -9.22      9.22 o
 -11  -6   9        5.94        5.59     17.54 o
 -10  -6   9        8.25        1.12     31.48 o
  -9  -6   9        1.17       -7.74      7.74 o
  -8  -6   9        0.18       -3.91      3.91 o
  -7  -6   9       29.69       47.29      4.29 o
  -6  -6   9       69.36       73.57      3.69 o
  -5  -6   9        1.50        1.15      2.19 o
  -4  -6   9        2.33        3.36      1.35 o
  -3  -6   9       95.79      111.14      2.76 o
  -2  -6   9        0.44       -0.74      1.18 o
  -1  -6   9        0.47        2.55      0.97 o
   0  -6   9       56.23       57.18      1.68 o
   1  -6   9      445.50      458.01      6.39 o
   2  -6   9      772.57      754.02      9.70 o
   3  -6   9     1612.36     1613.45     16.97 o
   4  -6   9      481.15      481.87      5.97 o
   5  -6   9      148.75      143.21      2.78 o
   6  -6   9       46.53       43.22      2.31 o
   7  -6   9       46.30       34.83      3.09 o
   8  -6   9        5.23        8.36      2.18 o
   9  -6   9       68.13       80.27      4.65 o
  10  -6   9       21.22       18.20      5.78 o
  11  -6   9        0.05       -1.75      4.44 o
  12  -6   9        9.05        7.99      8.10 o
  13  -6   9        0.09        9.19      9.70 o
 -11  -5   9        0.03      -10.79     10.79 o
 -10  -5   9       21.32       35.81     10.36 o
  -9  -5   9        1.79       -4.77      7.27 o
  -8  -5   9       21.21       19.49      3.46 o
  -7  -5   9       65.09       37.85      3.30 o
  -6  -5   9       79.16       77.98      4.69 o
  -5  -5   9       34.16       28.59      2.14 o
  -4  -5   9     1489.09     1542.63     15.39 o
  -3  -5   9      291.23      316.75      4.04 o
  -2  -5   9      210.76      249.58      3.45 o
  -1  -5   9     1108.79     1136.48     13.01 o
   0  -5   9      396.57      422.31      5.94 o
   1  -5   9      118.26      115.87      2.71 o
   2  -5   9       22.08       27.76      1.20 o
   3  -5   9       12.96       12.25      1.08 o
   4  -5   9      127.84      138.96      3.51 o
   5  -5   9      313.55      322.88      5.34 o
   6  -5   9      289.37      289.59      5.11 o
   7  -5   9       33.50       29.33      2.72 o
   8  -5   9       16.51       21.29      1.56 o
   9  -5   9       41.08       39.92      4.49 o
  10  -5   9        2.24       -0.13      4.11 o
  11  -5   9        9.25       13.27      8.27 o
  12  -5   9        8.82       17.99      9.22 o
  13  -5   9        0.58       -3.43      9.21 o
 -12  -4   9       20.20       27.05     12.07 o
 -11  -4   9       15.02       18.13     13.72 o
 -10  -4   9        0.02        0.40      8.96 o
  -9  -4   9        0.74       -4.41      4.41 o
  -8  -4   9       25.53       21.63      2.64 o
  -7  -4   9      233.88      245.22      7.15 o
  -6  -4   9       43.02       51.25      2.99 o
  -5  -4   9       19.57       23.86      2.07 o
  -4  -4   9      654.58      685.70      8.16 o
  -3  -4   9       33.19       31.36      1.52 o
  -2  -4   9     2532.46     2553.38     19.73 o
  -1  -4   9     1200.79     1163.60     11.12 o
   0  -4   9      684.52      713.49      7.85 o
   1  -4   9       15.29       12.29      0.99 o
   2  -4   9      733.73      783.60      8.98 o
   3  -4   9      298.53      245.39      5.05 o
   4  -4   9       78.85       82.59      2.27 o
   5  -4   9       75.03       89.18      2.48 o
   6  -4   9       30.39       29.17      2.95 o
   7  -4   9      167.25      168.52      8.53 o
   8  -4   9      386.29      398.23     10.45 o
   9  -4   9       11.39       11.35      3.49 o
  10  -4   9       25.12       26.70      8.39 o
  11  -4   9        0.33        3.37      7.63 o
  12  -4   9        3.97       11.03      9.03 o
  13  -4   9        1.10        1.35     13.04 o
 -12  -3   9        0.96        2.47     10.16 o
 -11  -3   9       13.10       25.01      6.96 o
 -10  -3   9        5.63       -1.16      3.26 o
  -9  -3   9       20.39       17.08      3.03 o
  -8  -3   9       27.89       16.90      2.60 o
  -7  -3   9      308.88      325.35      6.73 o
  -6  -3   9       23.09       18.07      2.44 o
  -5  -3   9        0.07       -1.32      1.44 o
  -4  -3   9      813.57      776.22      8.77 o
  -3  -3   9      760.62      725.86      7.22 o
  -2  -3   9      320.92      297.80      3.43 o
  -1  -3   9      542.12      601.56      7.27 o
   0  -3   9      981.79     1019.23     10.15 o
   1  -3   9      549.54      550.94      6.11 o
   2  -3   9     1209.47     1219.84     13.49 o
   3  -3   9      291.85      327.77      4.58 o
   4  -3   9      604.77      608.92      9.89 o
   5  -3   9       72.52       68.42      3.28 o
   6  -3   9       13.96       13.27      2.45 o
   7  -3   9      123.73      133.22      5.79 o
   8  -3   9      273.52      289.91      8.88 o
   9  -3   9        3.91        8.01      3.96 o
  10  -3   9       22.16       23.50      7.55 o
  11  -3   9        0.29        2.14      7.61 o
  12  -3   9        1.70        0.69      8.42 o
 -12  -2   9        0.23        9.20      7.81 o
 -11  -2   9        2.63       -2.29      5.76 o
 -10  -2   9       70.87       75.45      5.81 o
  -9  -2   9        7.10        8.98      2.39 o
  -8  -2   9      150.22      144.04      4.74 o
  -7  -2   9      104.03      102.25      4.00 o
  -6  -2   9        0.93        1.11      1.58 o
  -5  -2   9       47.00       46.37      2.30 o
  -4  -2   9      229.22      210.01      3.60 o
  -3  -2   9       51.67       52.22      1.92 o
  -2  -2   9       37.18       57.73      1.41 o
  -1  -2   9      214.21      221.15      3.32 o
   0  -2   9        3.13        2.60      0.84 o
   1  -2   9     2458.66     2577.56     26.51 o
   2  -2   9       91.19       75.91      2.01 o
   3  -2   9      169.96      201.72      3.41 o
   4  -2   9      481.68      444.54      8.70 o
   5  -2   9      311.62      333.38      7.34 o
   6  -2   9        6.03        1.30      2.06 o
   7  -2   9       91.25       79.05      4.79 o
   8  -2   9       72.48       68.58      5.74 o
   9  -2   9        5.28       12.15      4.27 o
  10  -2   9        3.62       -0.39      6.47 o
  11  -2   9        1.92        6.40      8.54 o
  12  -2   9        0.00        3.38     12.14 o
 -13  -1   9        1.83       -4.71      7.75 o
 -12  -1   9        0.00       -3.93      6.65 o
 -11  -1   9       53.84       66.66      6.46 o
 -10  -1   9        5.74        5.33      3.78 o
  -9  -1   9       14.90        5.50      3.01 o
  -8  -1   9        0.02        1.47      2.11 o
  -7  -1   9      319.08      312.36      6.51 o
  -6  -1   9      194.01      187.46      4.42 o
  -5  -1   9      116.11       99.97      2.84 o
  -4  -1   9      130.56      124.36      2.71 o
  -3  -1   9     3638.22     3778.62     32.57 o
  -2  -1   9       69.64       79.40      2.85 o
  -1  -1   9       69.04      120.39      2.27 o
   0  -1   9      268.07      290.34      3.18 o
   1  -1   9     1955.51     2070.01     23.54 o
   2  -1   9      948.53      844.16      9.58 o
   3  -1   9      602.65      573.49      7.68 o
   4  -1   9        0.52        1.17      1.36 o
   5  -1   9       16.95        8.90      2.13 o
   6  -1   9        0.25       -2.05      2.05 o
   7  -1   9       14.36        9.42      3.67 o
   8  -1   9        1.01       -0.59      3.54 o
   9  -1   9        4.02        1.29      6.19 o
  10  -1   9        1.08       -1.60      7.15 o
  11  -1   9        0.16       -5.03      6.83 o
  12  -1   9        7.19       11.90      8.53 o
 -13   0   9        0.26       -5.70      7.90 o
 -12   0   9        3.57       -3.17      7.06 o
 -11   0   9       25.09       32.77      7.09 o
 -10   0   9       41.86       56.13      3.96 o
  -9   0   9       16.84        9.71      2.57 o
  -8   0   9       81.13       89.51      3.90 o
  -7   0   9      831.17      844.36     11.68 o
  -6   0   9       73.52       64.55      2.81 o
  -5   0   9       12.84       13.97      1.60 o
  -4   0   9        0.90        0.93      1.04 o
  -3   0   9      361.83      328.86      4.77 o
  -2   0   9       53.42       60.25      1.98 o
  -1   0   9     2371.01     2481.90     19.90 o
   0   0   9       13.40       15.27      1.46 o
   1   0   9     6654.53     7124.37     70.64 o
   2   0   9      520.59      485.50      7.13 o
   3   0   9       11.43       12.83      0.98 o
   4   0   9      215.36      225.88      5.30 o
   5   0   9       82.47       71.23      3.43 o
   6   0   9       16.21       12.10      3.01 o
   7   0   9       23.93       18.50      4.14 o
   8   0   9       16.11        5.68      3.61 o
   9   0   9        4.92        4.48      6.66 o
  10   0   9        5.35       -3.43      5.66 o
  11   0   9        0.30        9.78      6.61 o
  12   0   9        4.46       -0.60      8.89 o
 -13   1   9        0.33       12.97      8.72 o
 -12   1   9        4.35        3.53      7.63 o
 -11   1   9        0.10       -3.72      3.72 o
 -10   1   9        3.08       -2.33      2.33 o
  -9   1   9       36.73       31.67      3.24 o
  -8   1   9       23.52       25.40      3.89 o
  -7   1   9      148.82      156.30      6.86 o
  -6   1   9      388.55      384.96      8.05 o
  -5   1   9      228.09      220.05      4.15 o
  -4   1   9        3.80        2.29      0.91 o
  -3   1   9       51.05       49.93      1.93 o
  -2   1   9      727.30      708.84      8.01 o
  -1   1   9     5595.72     5602.35     48.26 o
   0   1   9     2877.68     3095.99     29.48 o
   1   1   9       34.76       38.29      1.97 o
   2   1   9      464.22      452.72      7.55 o
   3   1   9        1.87        3.24      1.39 o
   4   1   9        2.67        5.69      1.76 o
   5   1   9        0.22       -0.70      1.71 o
   6   1   9       40.50       29.05      3.02 o
   7   1   9       56.07       57.19      5.52 o
   8   1   9       68.73       80.07      5.81 o
   9   1   9       33.65       29.10      6.92 o
  10   1   9        9.41        6.88      6.51 o
  11   1   9        0.56       -7.48      7.93 o
  12   1   9        0.23       -4.42     10.79 o
 -13   2   9        0.50        0.24      8.31 o
 -12   2   9        1.40        1.59      7.63 o
 -11   2   9        4.25        7.63      5.09 o
 -10   2   9       27.70       24.95      4.52 o
  -9   2   9       16.47       17.58      2.86 o
  -8   2   9       91.95       93.88      6.76 o
  -7   2   9       22.80       16.48      2.96 o
  -6   2   9       29.87       32.60      2.11 o
  -5   2   9       23.53       24.05      1.51 o
  -4   2   9       81.84       80.84      2.27 o
  -3   2   9     1621.36     1734.48     17.23 o
  -2   2   9       23.07        9.65      1.35 o
  -1   2   9       14.65        9.40      1.74 o
   0   2   9      553.71      582.13      7.84 o
   1   2   9      855.98      913.51     12.21 o
   2   2   9        4.27        1.08      1.45 o
   3   2   9       22.62       18.36      2.84 o
   4   2   9        3.34        3.26      1.94 o
   5   2   9      181.01      182.15      5.16 o
   6   2   9        8.48        9.38      2.92 o
   7   2   9       83.96       88.42      5.72 o
   8   2   9        0.24        2.60      5.25 o
   9   2   9        6.42        5.59      5.93 o
  10   2   9        7.43       -1.51      8.10 o
  11   2   9        0.77       -3.30      8.43 o
 -13   3   9        2.60        0.55      8.49 o
 -12   3   9        9.15        9.92     11.02 o
 -11   3   9       10.91        8.87      5.78 o
 -10   3   9       19.29        9.79      4.01 o
  -9   3   9      274.59      295.38      8.40 o
  -8   3   9      461.81      442.60     11.24 o
  -7   3   9        1.59        6.64      1.89 o
  -6   3   9      184.96      203.59      4.74 o
  -5   3   9        0.80        2.43      1.23 o
  -4   3   9      444.25      465.15      6.56 o
  -3   3   9      320.91      341.26      5.61 o
  -2   3   9     2474.52     2533.94     25.29 o
  -1   3   9      519.44      566.37      8.20 o
   0   3   9      611.09      646.05      8.53 o
   1   3   9       34.30       22.72      2.45 o
   2   3   9       42.26       43.73      3.15 o
   3   3   9      277.95      293.50      6.94 o
   4   3   9       32.76       31.32      3.35 o
   5   3   9      362.89      339.61      7.24 o
   6   3   9      178.43      183.71      5.44 o
   7   3   9        7.31       11.88      3.60 o
   8   3   9        6.00       -2.11      6.97 o
   9   3   9       20.83       17.49     10.57 o
  10   3   9        0.13       -1.90      8.32 o
  11   3   9        1.81       -3.91     12.37 o
 -13   4   9        0.34       11.58     16.86 o
 -12   4   9        0.17       -2.74      9.22 o
 -11   4   9        8.65        8.04      4.69 o
 -10   4   9      312.56      353.65      9.25 o
  -9   4   9      100.95       98.87      4.62 o
  -8   4   9      306.18      339.02      6.83 o
  -7   4   9        0.02        0.55      3.01 o
  -6   4   9      136.70      156.13      4.29 o
  -5   4   9      143.73      129.93      4.25 o
  -4   4   9       51.08       68.05      2.70 o
  -3   4   9        7.34        9.45      1.68 o
  -2   4   9      305.82      353.90      4.98 o
  -1   4   9      296.95      316.32      5.40 o
   0   4   9     1594.85     1594.98     21.48 o
   1   4   9       19.50       17.88      2.92 o
   2   4   9      344.71      334.71      8.13 o
   3   4   9      256.39      246.86     10.93 o
   4   4   9      779.49      741.71     12.88 o
   5   4   9       32.34       37.05      3.51 o
   6   4   9       59.13       61.61      3.82 o
   7   4   9       21.92       28.16      7.99 o
   8   4   9        3.06       -0.37      7.43 o
   9   4   9       28.04       24.02      9.06 o
  10   4   9        1.69       -3.65     11.02 o
 -13   5   9        0.53        2.59      8.75 o
 -12   5   9        0.80        1.51      7.87 o
 -11   5   9       23.27       28.12     10.33 o
 -10   5   9      160.99      178.75     10.18 o
  -9   5   9       72.04       75.56      4.62 o
  -8   5   9        0.56        0.59      2.87 o
  -7   5   9      135.62      128.58      4.16 o
  -6   5   9      130.01      129.38      3.94 o
  -5   5   9      439.15      453.35     10.97 o
  -4   5   9      107.79      100.47      3.34 o
  -3   5   9      795.55      762.09      9.67 o
  -2   5   9        0.44        1.54      0.97 o
  -1   5   9      213.34      212.56      4.56 o
   0   5   9      143.27      157.50      4.48 o
   1   5   9       42.18       38.39      3.23 o
   2   5   9       51.40       57.15      3.95 o
   3   5   9       19.47       20.41      2.77 o
   4   5   9      172.75      168.71      7.37 o
   5   5   9        8.08        2.54      3.28 o
   6   5   9        9.95        6.95      3.81 o
   7   5   9       38.62       37.09      6.93 o
   8   5   9       37.17       38.57      9.40 o
   9   5   9        0.48       -3.80      7.79 o
  10   5   9       14.71       18.92     10.24 o
 -13   6   9        1.72        1.95      8.43 o
 -12   6   9        9.18        7.56     12.82 o
 -11   6   9       15.04       12.30      5.10 o
 -10   6   9       24.30       20.95      4.37 o
  -9   6   9      132.15      148.11      7.18 o
  -8   6   9      124.79      126.29      4.70 o
  -7   6   9        7.56        6.39      2.24 o
  -6   6   9       50.53       53.36      3.74 o
  -5   6   9        7.94        6.73      2.56 o
  -4   6   9       18.59       12.65      2.56 o
  -3   6   9      517.21      521.82      8.13 o
  -2   6   9      744.12      786.94      9.74 o
  -1   6   9       35.06       32.05      3.11 o
   0   6   9       32.13       32.60      3.16 o
   1   6   9      553.28      587.77     11.91 o
   2   6   9        0.21        2.10      2.66 o
   3   6   9       40.59       35.62      3.43 o
   4   6   9      232.85      242.40      8.42 o
   5   6   9        1.62        2.31      3.60 o
   6   6   9        1.55        5.39      4.67 o
   7   6   9        6.36       -1.81      7.87 o
   8   6   9       11.51       20.89      9.16 o
   9   6   9        1.94        2.50      8.71 o
 -13   7   9        3.66       -1.80     10.79 o
 -12   7   9       37.11       57.07     19.11 o
 -11   7   9       51.27       61.50      8.19 o
 -10   7   9       53.50       57.32      6.50 o
  -9   7   9      113.30      131.45      6.71 o
  -8   7   9       34.65       33.53      3.50 o
  -7   7   9      101.18       77.35      5.61 o
  -6   7   9       11.49       12.15      3.92 o
  -5   7   9       10.74       14.74      3.65 o
  -4   7   9        3.54        3.26      3.05 o
  -3   7   9       38.02       38.85      4.00 o
  -2   7   9       41.28       39.65      3.66 o
  -1   7   9      125.47      115.40      5.11 o
   0   7   9      417.49      411.35     13.31 o
   1   7   9      611.34      621.85     13.92 o
   2   7   9       18.20       26.63      4.86 o
   3   7   9        0.00       -1.35      3.56 o
   4   7   9       88.24       72.04      6.44 o
   5   7   9        5.55        2.50      4.37 o
   6   7   9       28.59       26.89     15.97 o
   7   7   9        4.78       -3.62      7.75 o
   8   7   9        1.15       -1.30      8.39 o
   9   7   9        0.63       -2.10      8.86 o
 -12   8   9        0.44        2.70     11.69 o
 -11   8   9        6.74        9.89     10.34 o
 -10   8   9       73.52       97.73      8.77 o
  -9   8   9       92.49      108.86      8.07 o
  -8   8   9       17.33        7.97      4.02 o
  -7   8   9        6.51       11.81      6.49 o
  -6   8   9      197.34      239.54     14.24 o
  -5   8   9      247.73      315.92     10.28 o
  -4   8   9       96.59       92.33      5.75 o
  -3   8   9        2.88        5.73      3.02 o
  -2   8   9      212.63      184.71     10.10 o
  -1   8   9      113.48      109.02      6.12 o
   0   8   9       93.35       97.71      5.15 o
   1   8   9        3.68        2.56      4.59 o
   2   8   9        4.18       -0.18      3.50 o
   3   8   9       72.26       77.37      6.59 o
   4   8   9        5.49       -2.97      4.30 o
   5   8   9        2.44        3.07      4.53 o
   6   8   9        0.08       -4.50      8.09 o
   7   8   9        0.00       -4.76      8.10 o
   8   8   9       20.29       20.27     10.04 o
 -12   9   9        1.24       -6.75     10.79 o
 -11   9   9        1.94        1.80     10.34 o
 -10   9   9        0.15       -1.35      8.99 o
  -9   9   9       11.04       17.09      9.89 o
  -8   9   9       70.35       72.75      6.08 o
  -7   9   9       12.74        7.96      4.14 o
  -6   9   9       26.24       37.81      4.77 o
  -5   9   9      336.59      386.73     11.59 o
  -4   9   9      281.69      304.88     10.59 o
  -3   9   9      565.24      607.46     17.95 o
  -2   9   9      938.84      912.06     25.12 o
  -1   9   9        9.31        6.70      3.42 o
   0   9   9        9.18        3.78      4.49 o
   1   9   9      137.10      112.44      7.14 o
   2   9   9        6.13        0.89      3.87 o
   3   9   9        3.02        1.00      4.22 o
   4   9   9       23.83       12.98      4.99 o
   5   9   9        2.18       -4.46      4.46 o
   6   9   9       16.14       20.93      8.64 o
   7   9   9        0.12       -9.44      9.44 o
 -12  10   9        4.24       13.04     12.14 o
 -11  10   9        1.95        1.80     10.34 o
 -10  10   9       52.64       56.66     13.04 o
  -9  10   9        9.76       -7.20      8.09 o
  -8  10   9        6.88       -2.06      4.32 o
  -7  10   9       11.26        4.92      4.05 o
  -6  10   9       99.88      105.91      6.72 o
  -5  10   9      208.37      244.66      9.43 o
  -4  10   9       31.31       37.25      4.73 o
  -3  10   9      365.68      408.57     14.84 o
  -2  10   9       46.20       39.38      6.47 o
  -1  10   9       68.04       48.30      6.70 o
   0  10   9       29.48       19.72      5.40 o
   1  10   9        1.35       11.30      6.07 o
   2  10   9        3.94        1.97      4.53 o
   3  10   9        3.98        4.43      4.53 o
   4  10   9        2.27       -4.46      4.46 o
   5  10   9        6.57       11.56      7.18 o
   6  10   9        2.71       -5.21      9.89 o
   7  10   9        1.25        2.98     10.04 o
 -11  11   9       14.14       13.49     11.69 o
 -10  11   9       10.50       13.94     10.79 o
  -9  11   9       27.58       23.84     10.79 o
  -8  11   9        0.31       -0.42      4.95 o
  -7  11   9       73.51       60.87     10.12 o
  -6  11   9        7.78        2.48      4.01 o
  -5  11   9        9.78       10.87      4.14 o
  -4  11   9        0.00        1.68      3.72 o
  -3  11   9       93.93       88.59     10.79 o
  -2  11   9       16.37       14.66      5.24 o
  -1  11   9        1.63        3.58      6.07 o
   0  11   9       12.39        5.16      5.07 o
   1  11   9        1.84       -4.49      4.49 o
   2  11   9        8.89        6.54      5.65 o
   3  11   9        0.00       -3.17      4.48 o
   4  11   9        0.60        0.49      7.85 o
   5  11   9       12.12       -0.79      5.78 o
   6  11   9        5.35        8.81     19.79 o
 -11  12   9        5.32        9.44     11.24 o
 -10  12   9        2.53        4.50     10.79 o
  -9  12   9       56.95       76.00     13.49 o
  -8  12   9        2.66       -1.86      4.74 o
  -7  12   9       16.83        6.69      4.97 o
  -6  12   9       18.95       15.34      5.38 o
  -5  12   9       19.10       25.90      4.73 o
  -4  12   9       13.90        7.65      7.20 o
  -3  12   9       49.75       53.52      9.44 o
  -2  12   9        0.69       -0.09      6.07 o
  -1  12   9        0.27       -2.61      4.49 o
   0  12   9       33.71       33.53      7.13 o
   1  12   9        1.42        4.20      5.62 o
   2  12   9       15.71       17.97      6.47 o
   3  12   9        2.98        1.43      6.32 o
   4  12   9        0.23       -5.22      5.22 o
   5  12   9        0.52       -8.42      8.42 o
 -10  13   9        0.01       -0.45      9.89 o
  -9  13   9        0.10        2.70      9.44 o
  -8  13   9       20.48       32.36      6.91 o
  -7  13   9       69.29       87.64      8.39 o
  -6  13   9       12.54       11.24      7.20 o
  -5  13   9        2.17        0.07      4.83 o
  -4  13   9        4.88        9.44      7.20 o
  -3  13   9       15.67       22.49      7.65 o
  -2  13   9        0.63        5.42      5.38 o
  -1  13   9        4.59        8.75      5.94 o
   0  13   9        6.74        6.25      6.15 o
   1  13   9       32.28       32.14      7.67 o
   2  13   9       11.35       13.94      6.74 o
   3  13   9        0.01       -4.69      8.54 o
  -9  14   9        1.72       -4.05      9.89 o
  -8  14   9        0.27       -0.45      7.65 o
  -7  14   9        3.79        6.30      7.20 o
  -6  14   9        3.87        6.30      7.20 o
  -5  14   9        0.26       -1.35      6.75 o
  -4  14   9        8.07       -1.35      7.20 o
  -3  14   9       21.27       14.84      8.09 o
  -2  14   9       16.93       18.17      6.70 o
  -1  14   9       30.87       43.05      8.54 o
   0  14   9        1.37        4.75      6.24 o
   1  14   9       16.79       16.48      7.07 o
   2  14   9        1.32        8.99     11.24 o
  -7  15   9        1.25       -4.50      6.30 o
  -6  15   9        3.50        5.40      8.09 o
  -5  15   9       19.73       23.84      9.44 o
  -4  15   9        0.77       -7.20      7.20 o
  -3  15   9       16.10       18.44      9.44 o
  -2  15   9        2.77       -3.60      9.44 o
  -1  15   9        2.32        2.70     10.79 o
   0  15   9        0.37       -4.05      9.89 o
   1 -18  10       23.23       20.69     10.79 o
   2 -18  10        1.54        2.25      8.99 o
   3 -18  10        8.01        0.45      8.54 o
   4 -18  10        3.41       -3.60      7.65 o
   5 -18  10        2.04       -7.65      7.65 o
   6 -18  10        0.93       -4.05      8.09 o
  -2 -17  10        0.17       -4.50      9.89 o
  -1 -17  10        6.43       13.56     14.62 o
   0 -17  10        4.34       -5.40      8.99 o
   1 -17  10        2.52       -8.09      8.09 o
   2 -17  10        7.50        2.25      8.54 o
   3 -17  10        2.54        4.95      8.09 o
   4 -17  10        0.49       14.39      8.99 o
   5 -17  10       19.05       26.98      9.44 o
   6 -17  10        0.09       -1.35      7.20 o
   7 -17  10        0.00       13.94      8.99 o
   8 -17  10        1.79        4.50      8.54 o
  -3 -16  10       25.64       50.82     13.94 o
  -2 -16  10        1.01        1.66      7.47 o
  -1 -16  10       51.94       53.23     11.47 o
   0 -16  10        0.01        2.70      9.44 o
   1 -16  10       79.23       85.90     14.39 o
   2 -16  10       10.44       18.91      7.20 o
   3 -16  10        3.41       -2.07      4.86 o
   4 -16  10       45.99       44.55      8.09 o
   5 -16  10        4.63       -6.30      6.30 o
   6 -16  10        0.03        7.65      7.65 o
   7 -16  10        6.70       10.64      8.77 o
   8 -16  10       19.18       11.83      7.29 o
   9 -16  10        1.90       -3.63      6.39 o
  -5 -15  10        2.27       -7.65     11.69 o
  -4 -15  10       14.57       14.84     11.69 o
  -3 -15  10        8.24        2.70     10.34 o
  -2 -15  10      189.55      217.32     14.30 o
  -1 -15  10        0.34        2.02      7.42 o
   0 -15  10       41.92       38.23     10.79 o
   1 -15  10      288.14      310.97     14.58 o
   2 -15  10      200.59      222.16     12.61 o
   3 -15  10      161.49      157.15     10.12 o
   4 -15  10       26.48       17.59      5.07 o
   5 -15  10       28.78       27.32      5.83 o
   6 -15  10        0.61       -4.23      5.24 o
   7 -15  10        0.14        7.14      8.32 o
   8 -15  10       24.27       15.85      7.32 o
   9 -15  10        1.56       -1.80     14.62 o
  10 -15  10       12.79       20.31      8.72 o
  -6 -14  10        1.21       -0.90     12.59 o
  -5 -14  10       10.32       11.24     12.14 o
  -4 -14  10        0.16        2.70      9.89 o
  -3 -14  10        0.66       -2.12      6.13 o
  -2 -14  10        0.04       -5.32      5.32 o
  -1 -14  10      153.35      163.50     10.58 o
   0 -14  10       63.82       78.44      6.06 o
   1 -14  10       29.38       48.18      5.97 o
   2 -14  10       37.90       42.13      6.48 o
   3 -14  10       11.49       17.74      5.18 o
   4 -14  10        0.91        3.37      3.45 o
   5 -14  10        6.14        3.19      3.85 o
   6 -14  10        1.83       -1.03      4.63 o
   7 -14  10       11.96       11.13      5.78 o
   8 -14  10        1.96       -2.61      7.65 o
   9 -14  10        5.41       14.69      7.20 o
  10 -14  10        2.02        7.66      7.35 o
  11 -14  10        1.94        2.70      8.54 o
  -7 -13  10        5.14       -4.18     17.54 o
  -6 -13  10       38.93       44.09     26.98 o
  -5 -13  10        1.78       -8.15      8.15 o
  -4 -13  10        0.74        3.50      6.27 o
  -3 -13  10        3.15       -6.59      6.59 o
  -2 -13  10       28.46       26.85      6.82 o
  -1 -13  10       21.46       26.79      4.01 o
   0 -13  10       47.16       48.42      5.16 o
   1 -13  10       94.33       91.92      8.96 o
   2 -13  10        2.83       -2.65      3.19 o
   3 -13  10        0.38        0.05      2.88 o
   4 -13  10       30.47       33.11      4.18 o
   5 -13  10       46.34       48.25      4.54 o
   6 -13  10      107.24      120.96      7.01 o
   7 -13  10        0.30        1.66      3.05 o
   8 -13  10        7.46       10.39      6.13 o
   9 -13  10       50.03       60.33      8.96 o
  10 -13  10       31.08       23.22      8.15 o
  11 -13  10        0.22      -11.92     11.92 o
  -7 -12  10        0.09       -2.64      9.72 o
  -6 -12  10       19.42       11.86      9.51 o
  -5 -12  10        0.06       -5.26      7.98 o
  -4 -12  10       31.55       29.83      7.11 o
  -3 -12  10       12.69       19.96      4.90 o
  -2 -12  10      102.35      113.12     10.41 o
  -1 -12  10      114.55      122.46      5.78 o
   0 -12  10       77.72       77.06      5.47 o
   1 -12  10        0.01       -2.70      3.04 o
   2 -12  10       84.07       77.68      4.31 o
   3 -12  10        0.57       -0.68      2.62 o
   4 -12  10        1.46        2.61      2.88 o
   5 -12  10        7.84        4.42      2.98 o
   6 -12  10       29.20       29.61      3.98 o
   7 -12  10       29.26       24.32      4.15 o
   8 -12  10        1.47        3.16      3.03 o
   9 -12  10        1.87        2.44      4.46 o
  10 -12  10        8.19       13.22      7.22 o
  11 -12  10        0.23       -4.50     12.37 o
  -8 -11  10        5.08        1.97      9.94 o
  -7 -11  10        1.69       -0.37      9.16 o
  -6 -11  10       29.17       26.03      9.94 o
  -5 -11  10       79.21       73.59      8.46 o
  -4 -11  10       66.34       74.34      6.22 o
  -3 -11  10        3.61       -2.55      3.17 o
  -2 -11  10        5.41        5.53      3.16 o
  -1 -11  10        4.66        7.13      3.02 o
   0 -11  10       14.15        8.47      2.36 o
   1 -11  10      163.32      162.48      5.56 o
   2 -11  10     1009.45     1042.89     16.08 o
   3 -11  10        1.84       -2.24      2.24 o
   4 -11  10       22.41       21.63      3.00 o
   5 -11  10      399.88      383.72     13.18 o
   6 -11  10       63.90       63.06      4.56 o
   7 -11  10        0.19       -2.56      2.56 o
   8 -11  10        5.90        4.07      2.90 o
   9 -11  10       51.57       53.79      4.92 o
  10 -11  10       12.31        9.74      5.66 o
  11 -11  10        7.72       15.28      6.32 o
  12 -11  10        2.00       -1.72      6.01 o
  -9 -10  10        0.30       -6.93     10.26 o
  -8 -10  10        8.60       -2.58      9.29 o
  -7 -10  10        0.90        9.24      8.49 o
  -6 -10  10        5.94        7.53      8.86 o
  -5 -10  10       43.00       34.55      4.29 o
  -4 -10  10      174.08      186.84     10.43 o
  -3 -10  10        1.77       -2.53      2.53 o
  -2 -10  10      767.71      838.74     14.77 o
  -1 -10  10      287.71      288.12      6.78 o
   0 -10  10       59.43       58.84      5.91 o
   1 -10  10        4.07       -0.74      2.64 o
   2 -10  10       33.48       31.25      3.09 o
   3 -10  10       43.98       44.03      3.28 o
   4 -10  10        0.31       -0.62      2.03 o
   5 -10  10       33.79       33.56      5.52 o
   6 -10  10       36.20       34.93      3.63 o
   7 -10  10      294.13      285.05      8.01 o
   8 -10  10       79.63       64.08      4.01 o
   9 -10  10       26.82       29.53      3.34 o
  10 -10  10        3.66       -2.01      3.38 o
  11 -10  10        2.54        7.86      7.37 o
  12 -10  10        5.61        2.64      6.21 o
  -9  -9  10        0.14       -3.58     10.04 o
  -8  -9  10       13.60        8.24      9.60 o
  -7  -9  10       24.01       10.96      9.29 o
  -6  -9  10        0.80        2.80      4.16 o
  -5  -9  10        1.70        0.53      2.77 o
  -4  -9  10      124.55      120.02      5.16 o
  -3  -9  10        0.02       -2.32      2.32 o
  -2  -9  10        1.88       -1.73      1.73 o
  -1  -9  10       12.67       15.47      2.22 o
   0  -9  10      347.84      368.17      8.62 o
   1  -9  10      443.79      400.45      9.03 o
   2  -9  10       51.03       57.64      3.55 o
   3  -9  10      182.52      184.42      6.29 o
   4  -9  10       41.34       35.63      3.00 o
   5  -9  10        1.10        1.96      2.04 o
   6  -9  10      133.30      137.27      6.85 o
   7  -9  10       71.91       77.78      3.58 o
   8  -9  10       47.92       52.61      3.40 o
   9  -9  10        6.26        1.84      2.96 o
  10  -9  10       10.65        3.34      4.73 o
  11  -9  10        8.40        9.82      6.48 o
  12  -9  10        0.29       -3.14      9.54 o
 -10  -8  10        1.30       -6.62     10.65 o
  -9  -8  10       36.13       33.61     11.45 o
  -8  -8  10        0.44      -11.69     11.69 o
  -7  -8  10       28.52       20.18      9.39 o
  -6  -8  10       44.59       41.05      4.42 o
  -5  -8  10      210.16      206.74      6.52 o
  -4  -8  10        4.31        0.25      2.11 o
  -3  -8  10      120.78      107.59      4.62 o
  -2  -8  10       64.63       71.71      3.26 o
  -1  -8  10       57.58       62.67      2.98 o
   0  -8  10       56.09       50.99      2.08 o
   1  -8  10      260.16      267.73      6.18 o
   2  -8  10      130.04      131.25      4.91 o
   3  -8  10        1.45       -2.08      2.08 o
   4  -8  10       65.62       72.42      3.40 o
   5  -8  10        3.03        4.24      1.81 o
   6  -8  10       43.95       33.84      2.27 o
   7  -8  10       33.87       34.62      3.75 o
   8  -8  10       14.97       17.47      3.59 o
   9  -8  10        3.21        2.25      3.26 o
  10  -8  10        3.37        6.74      4.71 o
  11  -8  10       17.81       14.09      5.90 o
  12  -8  10        1.23       -4.21      9.15 o
 -10  -7  10        2.20        3.31     10.79 o
  -9  -7  10        6.98       -4.41     11.24 o
  -8  -7  10       25.56        2.10     10.12 o
  -7  -7  10      163.68      168.57      8.35 o
  -6  -7  10        4.48        4.25      2.78 o
  -5  -7  10       86.00       79.24      3.41 o
  -4  -7  10       23.98       23.88      2.63 o
  -3  -7  10       67.85       55.16      2.95 o
  -2  -7  10       83.39       80.04      2.57 o
  -1  -7  10      139.14      168.49      3.29 o
   0  -7  10      372.16      408.55      5.20 o
   1  -7  10       17.86       24.55      1.88 o
   2  -7  10       25.10       20.63      1.80 o
   3  -7  10      361.06      359.20      5.68 o
   4  -7  10       19.18       16.45      1.55 o
   5  -7  10       89.23       89.69      2.82 o
   6  -7  10        9.70        3.24      2.10 o
   7  -7  10      407.36      397.79     12.52 o
   8  -7  10        1.11       -0.90      1.93 o
   9  -7  10        1.33        2.32      3.30 o
  10  -7  10        3.67        3.06      4.64 o
  11  -7  10       29.63       40.72      6.65 o
  12  -7  10        3.51       -2.71      6.89 o
 -11  -6  10        5.25       -1.54     10.16 o
 -10  -6  10        0.39        2.05      9.92 o
  -9  -6  10       22.35        6.04      9.18 o
  -8  -6  10       12.63       19.84      9.67 o
  -7  -6  10      517.14      551.28      9.44 o
  -6  -6  10      857.37      827.34     11.92 o
  -5  -6  10      684.41      727.39     10.61 o
  -4  -6  10       31.46       30.25      2.24 o
  -3  -6  10       55.77       52.45      2.22 o
  -2  -6  10       27.13       27.54      1.52 o
  -1  -6  10      175.98      202.44      3.38 o
   0  -6  10        0.47        0.74      0.78 o
   1  -6  10        0.67        0.57      0.95 o
   2  -6  10      184.85      162.43      3.42 o
   3  -6  10      259.62      264.09      4.11 o
   4  -6  10        0.61       -0.88      0.88 o
   5  -6  10      124.28      111.01      6.83 o
   6  -6  10       26.12       23.10      2.37 o
   7  -6  10        7.17        7.15      1.81 o
   8  -6  10       20.94       12.44      2.07 o
   9  -6  10        5.24        1.51      3.10 o
  10  -6  10        0.21       -2.97      4.27 o
  11  -6  10       31.04       32.60      6.64 o
  12  -6  10        9.08        2.70      8.90 o
 -11  -5  10        2.45       -0.37     10.36 o
 -10  -5  10        2.81       -5.49      9.07 o
  -9  -5  10        9.69        6.99     12.82 o
  -8  -5  10      208.69      226.55      6.49 o
  -7  -5  10      199.73      193.98      5.87 o
  -6  -5  10      465.91      469.33      8.17 o
  -5  -5  10      216.47      216.55      4.86 o
  -4  -5  10      163.66      171.46      3.79 o
  -3  -5  10      497.74      511.91      5.91 o
  -2  -5  10        4.90        7.15      1.62 o
  -1  -5  10       45.23       45.90      2.10 o
   0  -5  10       52.99       63.24      2.59 o
   1  -5  10        2.98        2.72      1.00 o
   2  -5  10      168.01      181.08      2.89 o
   3  -5  10       20.72       20.06      1.18 o
   4  -5  10      150.57      153.49      4.89 o
   5  -5  10      337.10      373.71      5.82 o
   6  -5  10      106.74      102.66      4.32 o
   7  -5  10        0.30       -1.25      2.84 o
   8  -5  10       79.46       68.63      4.87 o
   9  -5  10       14.70       17.53      5.52 o
  10  -5  10        0.35        3.52      4.49 o
  11  -5  10        0.10       -0.44      7.79 o
  12  -5  10        1.47       -1.66      8.19 o
 -12  -4  10        0.03      -15.29     15.29 o
 -11  -4  10       24.51       16.64     20.24 o
 -10  -4  10        4.22        0.77      7.07 o
  -9  -4  10        5.77       -1.35      2.88 o
  -8  -4  10       79.94       80.78      4.00 o
  -7  -4  10       44.31       42.01      3.07 o
  -6  -4  10       54.84       58.13      3.24 o
  -5  -4  10      310.35      312.51      6.07 o
  -4  -4  10      398.42      385.94      5.42 o
  -3  -4  10        3.78        3.60      0.97 o
  -2  -4  10       40.87       31.34      1.21 o
  -1  -4  10      396.87      432.62      5.70 o
   0  -4  10      743.15      761.44      8.32 o
   1  -4  10      199.62      176.90      2.94 o
   2  -4  10      564.82      555.40      6.30 o
   3  -4  10      306.24      303.48      5.75 o
   4  -4  10       28.27       27.50      2.09 o
   5  -4  10        7.58        8.46      1.95 o
   6  -4  10        0.08       -0.57      1.99 o
   7  -4  10       44.58       40.88      3.69 o
   8  -4  10        0.85        1.36      3.02 o
   9  -4  10       16.12       19.66      3.99 o
  10  -4  10        4.47       -3.80      6.97 o
  11  -4  10        1.35        0.14     12.37 o
  12  -4  10        0.10       -8.76     14.17 o
 -12  -3  10        0.77       -3.15     15.74 o
 -11  -3  10        1.04       13.82      7.51 o
 -10  -3  10       24.94       25.63      4.75 o
  -9  -3  10       91.31       85.36      4.40 o
  -8  -3  10       43.72       45.50      3.21 o
  -7  -3  10      235.42      226.81      5.69 o
  -6  -3  10       83.83      106.86      3.93 o
  -5  -3  10       38.96       39.87      2.35 o
  -4  -3  10       35.77       43.72      2.44 o
  -3  -3  10        0.13       -0.43      0.81 o
  -2  -3  10      184.86      181.86      2.65 o
  -1  -3  10        0.24       -0.06      0.79 o
   0  -3  10      160.15      148.51      2.64 o
   1  -3  10      429.08      443.44      5.35 o
   2  -3  10      127.78      128.13      2.64 o
   3  -3  10      352.75      355.99      6.71 o
   4  -3  10       34.50       44.23      2.98 o
   5  -3  10        3.45        4.98      2.00 o
   6  -3  10      166.49      177.58      5.64 o
   7  -3  10       14.35        4.85      3.02 o
   8  -3  10       48.84       36.69      4.67 o
   9  -3  10       87.57       84.04      7.54 o
  10  -3  10       35.50       44.28      8.89 o
  11  -3  10        0.07       -1.81      7.47 o
  12  -3  10        0.23        3.39      8.42 o
 -12  -2  10        2.57       -2.63     14.17 o
 -11  -2  10        0.16       -4.95      6.44 o
 -10  -2  10       35.97       29.95      5.18 o
  -9  -2  10       29.38       24.74      2.85 o
  -8  -2  10       60.95       55.57      3.42 o
  -7  -2  10      302.47      348.93      7.06 o
  -6  -2  10      360.78      332.22      6.50 o
  -5  -2  10       33.11       31.50      2.10 o
  -4  -2  10      354.35      398.64      5.29 o
  -3  -2  10       14.41       13.80      1.14 o
  -2  -2  10       69.68       82.07      1.84 o
  -1  -2  10       79.40       60.76      1.96 o
   0  -2  10       20.28       25.27      1.05 o
   1  -2  10       32.61       35.50      2.41 o
   2  -2  10      187.73      214.21      3.49 o
   3  -2  10      224.82      230.27      3.92 o
   4  -2  10      445.22      434.71      8.78 o
   5  -2  10      122.44      114.76      4.20 o
   6  -2  10       32.02       45.77      3.29 o
   7  -2  10       22.41       24.05      3.15 o
   8  -2  10      169.26      168.60     10.59 o
   9  -2  10       30.58       42.63      5.50 o
  10  -2  10        2.05       -0.24      7.11 o
  11  -2  10        3.28       -4.95      7.00 o
  12  -2  10        0.00        3.86     11.69 o
 -12  -1  10        1.58        3.66      7.69 o
 -11  -1  10        2.30        3.84      7.11 o
 -10  -1  10        9.03       11.25      3.68 o
  -9  -1  10       13.53        8.15      2.55 o
  -8  -1  10        0.29        0.84      2.24 o
  -7  -1  10       99.12       93.18      3.90 o
  -6  -1  10       19.55       18.61      2.30 o
  -5  -1  10       56.31       62.38      2.46 o
  -4  -1  10      129.22      124.93      2.79 o
  -3  -1  10        9.53        8.90      1.29 o
  -2  -1  10        0.92        0.39      0.85 o
  -1  -1  10     1466.50     1627.55     15.23 o
   0  -1  10      231.35      230.14      3.33 o
   1  -1  10       15.51       15.66      1.30 o
   2  -1  10        2.41        3.66      1.19 o
   3  -1  10      635.67      614.51      8.66 o
   4  -1  10        9.12       14.22      1.83 o
   5  -1  10       91.33       81.78      3.80 o
   6  -1  10       77.86       87.34      4.16 o
   7  -1  10        6.76       10.37      3.25 o
   8  -1  10        3.11        4.35      3.65 o
   9  -1  10        0.06        2.49      6.97 o
  10  -1  10        0.03       11.02      7.31 o
  11  -1  10        6.57       17.98      8.74 o
  12  -1  10        3.10       12.84      7.53 o
 -13   0  10        3.53        5.16      7.96 o
 -12   0  10        0.67        1.06      9.44 o
 -11   0  10       22.00        9.95     12.18 o
 -10   0  10        0.03       -2.84      2.84 o
  -9   0  10       56.96       57.32      3.80 o
  -8   0  10        0.08       -2.25      2.25 o
  -7   0  10       95.92      106.61      4.09 o
  -6   0  10        8.79       10.85      1.97 o
  -5   0  10     1501.34     1391.28     15.12 o
  -4   0  10      311.85      287.16      4.05 o
  -3   0  10       66.41       73.04      2.24 o
  -2   0  10      896.08      969.43      9.68 o
  -1   0  10     2317.23     2416.84     20.59 o
   0   0  10       92.66      124.48      2.59 o
   1   0  10      452.37      483.37      6.79 o
   2   0  10      233.86      253.79      4.72 o
   3   0  10        5.40        6.03      1.01 o
   4   0  10        0.71       -1.47      1.47 o
   5   0  10       60.69       56.08      3.27 o
   6   0  10      173.72      166.26      6.39 o
   7   0  10      104.17      107.25      5.78 o
   8   0  10        0.43        2.81      4.32 o
   9   0  10       12.06        8.05      6.66 o
  10   0  10       11.93       19.21      6.88 o
  11   0  10        1.70        3.13      6.74 o
  12   0  10        0.12       -6.70     12.14 o
 -13   1  10        0.36       -0.57     14.17 o
 -12   1  10        2.26        2.99      7.41 o
 -11   1  10        2.63        7.93      6.50 o
 -10   1  10        2.28       -2.62      3.01 o
  -9   1  10        4.81       -1.41      2.43 o
  -8   1  10      171.78      177.08      6.49 o
  -7   1  10       22.43       23.27      3.95 o
  -6   1  10       65.07       69.53      4.00 o
  -5   1  10       13.11        8.52      1.52 o
  -4   1  10      190.98      191.94      3.44 o
  -3   1  10      966.38      961.60     10.71 o
  -2   1  10        5.35        0.69      1.06 o
  -1   1  10       40.07       36.41      1.94 o
   0   1  10      918.08      923.99     11.49 o
   1   1  10      773.26      748.37     10.45 o
   2   1  10      103.72       99.80      3.10 o
   3   1  10      326.48      339.32     10.81 o
   4   1  10      148.53      163.44      5.97 o
   5   1  10      121.80      119.77      4.66 o
   6   1  10       32.50       24.74      2.97 o
   7   1  10       37.88       27.22      3.82 o
   8   1  10       70.80       79.95      7.67 o
   9   1  10        5.48        8.51      5.70 o
  10   1  10        0.60       -2.66      6.27 o
  11   1  10        2.73        1.73     13.04 o
 -13   2  10        0.87       -2.65     14.17 o
 -12   2  10        8.82        6.97      7.97 o
 -11   2  10        7.92        5.40      4.02 o
 -10   2  10       20.86       20.26      4.41 o
  -9   2  10       12.62        9.14      2.86 o
  -8   2  10        8.55       -2.33      2.97 o
  -7   2  10       33.51       28.96      3.04 o
  -6   2  10      235.21      227.17      5.13 o
  -5   2  10        4.64        0.98      1.39 o
  -4   2  10       17.28       23.34      1.78 o
  -3   2  10        9.50       12.45      1.58 o
  -2   2  10      114.62      134.05      3.12 o
  -1   2  10      592.63      640.41      9.79 o
   0   2  10      765.29      736.57      9.33 o
   1   2  10      350.10      347.18      6.13 o
   2   2  10       23.03       24.53      2.19 o
   3   2  10      169.04      160.86      7.35 o
   4   2  10       17.60       10.08      2.80 o
   5   2  10      355.58      313.95      7.10 o
   6   2  10       12.93       15.35      2.89 o
   7   2  10        7.37        0.98      3.31 o
   8   2  10        4.12       -0.11      5.22 o
   9   2  10        2.65       -3.45      7.55 o
  10   2  10        4.46        6.87      8.71 o
  11   2  10        9.43       -0.12      9.21 o
 -13   3  10        0.01       14.57      9.29 o
 -12   3  10        9.86        8.27      8.32 o
 -11   3  10        3.51        0.08      5.00 o
 -10   3  10        9.96        3.31      3.97 o
  -9   3  10       85.83      115.05      5.52 o
  -8   3  10       90.26       90.62      5.06 o
  -7   3  10       84.67       89.11      3.62 o
  -6   3  10       75.43       62.83      2.94 o
  -5   3  10       88.97       90.00      3.72 o
  -4   3  10      387.90      422.05      6.72 o
  -3   3  10       37.62       54.28      2.27 o
  -2   3  10        1.23        1.01      1.17 o
  -1   3  10       16.04       10.87      1.44 o
   0   3  10      103.51      106.30      2.80 o
   1   3  10      242.32      236.09      5.29 o
   2   3  10      583.82      551.72     10.97 o
   3   3  10      163.56      149.73      5.21 o
   4   3  10      233.31      229.42      6.81 o
   5   3  10     1069.58     1059.38     16.84 o
   6   3  10       19.99       24.00      2.93 o
   7   3  10        0.13       -0.58      4.86 o
   8   3  10        8.24       13.23      7.55 o
   9   3  10        0.13       -7.11      7.11 o
  10   3  10        2.19       -6.37      8.71 o
 -13   4  10        9.71        4.85     16.64 o
 -12   4  10        0.56       -7.15      7.15 o
 -11   4  10        2.32       -1.07      4.53 o
 -10   4  10      191.80      199.30      9.99 o
  -9   4  10      195.76      230.02      7.31 o
  -8   4  10       69.48       79.29      4.35 o
  -7   4  10        2.82        3.03      2.26 o
  -6   4  10      186.99      185.40      5.49 o
  -5   4  10       17.48       25.87      2.63 o
  -4   4  10       29.56       27.64      2.75 o
  -3   4  10      253.89      237.98      4.64 o
  -2   4  10        0.18        0.50      0.94 o
  -1   4  10      344.58      379.53      6.17 o
   0   4  10        0.01       -0.07      1.24 o
   1   4  10      228.96      253.36      7.14 o
   2   4  10      119.53      122.82      5.18 o
   3   4  10       39.35       39.19      3.51 o
   4   4  10       53.51       51.61      3.96 o
   5   4  10        1.27       -2.30      2.34 o
   6   4  10       45.88       51.56      5.44 o
   7   4  10       12.69       12.79      7.23 o
   8   4  10        8.43       14.25      8.10 o
   9   4  10       10.76       29.79      9.70 o
  10   4  10        0.28       -1.68      8.64 o
 -13   5  10       11.78        6.64      9.67 o
 -12   5  10        0.76       12.27      8.40 o
 -11   5  10        8.59       20.47      5.99 o
 -10   5  10      162.68      154.82      7.17 o
  -9   5  10       35.88       37.91      3.99 o
  -8   5  10      125.77      148.52      8.11 o
  -7   5  10        0.43        1.73      2.06 o
  -6   5  10      363.68      422.72      9.09 o
  -5   5  10      719.68      717.99     14.10 o
  -4   5  10      358.11      394.86      9.51 o
  -3   5  10        5.17        2.80      1.68 o
  -2   5  10      135.42      146.27      4.22 o
  -1   5  10      640.78      656.29     10.48 o
   0   5  10      216.58      218.00      6.65 o
   1   5  10      147.74      143.21      9.73 o
   2   5  10      467.28      476.76     10.74 o
   3   5  10      168.65      151.75      5.58 o
   4   5  10       27.70       23.92      3.32 o
   5   5  10       64.29       68.54      6.17 o
   6   5  10       33.42       30.89      4.68 o
   7   5  10        6.32        5.02      5.76 o
   8   5  10       14.08       12.93      6.53 o
   9   5  10        0.14        2.62      8.42 o
  10   5  10        0.02        5.21     13.72 o
 -13   6  10       15.70       15.78     11.02 o
 -12   6  10        7.33       10.74      8.07 o
 -11   6  10       11.28       14.03      5.27 o
 -10   6  10       60.91       79.94      6.98 o
  -9   6  10       42.33       51.66      5.17 o
  -8   6  10       22.77       21.78      4.43 o
  -7   6  10      127.74      122.14      7.53 o
  -6   6  10       94.43      117.33      5.93 o
  -5   6  10       13.68       20.41      3.59 o
  -4   6  10      171.13      189.67      9.28 o
  -3   6  10       24.95       22.23      2.99 o
  -2   6  10      109.37      100.06      5.40 o
  -1   6  10       14.90       14.72      3.21 o
   0   6  10     1335.88     1355.13     21.38 o
   1   6  10      261.40      285.08      8.21 o
   2   6  10      506.57      482.61     11.18 o
   3   6  10       60.81       57.93      4.43 o
   4   6  10       35.17       19.12      4.77 o
   5   6  10       97.25       78.63      6.58 o
   6   6  10       53.56       61.13      6.50 o
   7   6  10       13.29       13.64      8.32 o
   8   6  10        5.59        4.95      8.43 o
   9   6  10        7.29        8.83      9.38 o
 -12   7  10        0.05        3.60      9.44 o
 -11   7  10        9.62        5.40      9.89 o
 -10   7  10        1.59        2.49      4.90 o
  -9   7  10       28.49       28.85      6.30 o
  -8   7  10        8.56       10.88      3.85 o
  -7   7  10       95.54      121.70      7.91 o
  -6   7  10       11.81       12.74      4.05 o
  -5   7  10        7.96        4.92      3.61 o
  -4   7  10       29.05       25.96      4.26 o
  -3   7  10        6.35        5.77      3.15 o
  -2   7  10      317.86      276.15      9.06 o
  -1   7  10       70.22       63.43      4.90 o
   0   7  10      439.52      453.46     14.61 o
   1   7  10      180.93      164.60      6.50 o
   2   7  10      181.84      155.66      8.06 o
   3   7  10      239.29      256.32     10.72 o
   4   7  10       26.25       21.57      7.21 o
   5   7  10        1.15        3.77      4.40 o
   6   7  10        3.45        3.43     11.92 o
   7   7  10        6.67       24.20      8.84 o
   8   7  10        5.36        2.64     14.17 o
 -12   8  10        2.45       -8.54      9.89 o
 -11   8  10       13.58        9.89      9.89 o
 -10   8  10       34.62       41.82     11.69 o
  -9   8  10       16.25       14.84      8.54 o
  -8   8  10        9.87       11.68      4.27 o
  -7   8  10       15.45       11.11      4.19 o
  -6   8  10      140.08      119.45      6.79 o
  -5   8  10      203.76      211.54      8.90 o
  -4   8  10      356.27      377.24     11.16 o
  -3   8  10      126.40      124.10      7.79 o
  -2   8  10      312.94      337.49     10.60 o
  -1   8  10       15.46       18.76      4.27 o
   0   8  10      738.34      694.60     18.28 o
   1   8  10        1.24       -2.39      3.78 o
   2   8  10        9.50        1.19      3.87 o
   3   8  10       13.03        9.60      4.86 o
   4   8  10        7.32       -1.85      4.17 o
   5   8  10        9.92       10.50      5.14 o
   6   8  10        4.99       -3.80      7.23 o
   7   8  10        1.65       -1.70      8.84 o
   8   8  10        1.10       -7.45      8.71 o
 -12   9  10        5.02       22.04     12.59 o
 -11   9  10        0.54       -8.99      8.99 o
 -10   9  10       19.84       21.14      9.89 o
  -9   9  10       45.41       18.89      9.44 o
  -8   9  10       14.95       27.16      5.94 o
  -7   9  10       80.09       72.22      6.21 o
  -6   9  10       52.38       67.78      5.86 o
  -5   9  10       93.27       69.83      5.66 o
  -4   9  10        3.90        1.41      3.45 o
  -3   9  10      128.36      103.47      7.31 o
  -2   9  10       63.71       69.51      5.43 o
  -1   9  10      316.29      321.83     14.39 o
   0   9  10        4.17        3.71      4.41 o
   1   9  10        1.31       -1.54      4.28 o
   2   9  10        1.40        0.44      4.19 o
   3   9  10       24.57       19.15      8.44 o
   4   9  10        2.20       -4.18      4.52 o
   5   9  10        0.13        4.25      5.14 o
   6   9  10        1.67       -1.66      8.10 o
   7   9  10       28.18       22.23     10.04 o
 -11  10  10        3.58        0.45      9.44 o
 -10  10  10       11.87       20.24     10.79 o
  -9  10  10       38.35       55.32     11.69 o
  -8  10  10        1.45       -3.29      5.17 o
  -7  10  10        0.09       -2.33      4.15 o
  -6  10  10        0.02       -4.18      4.18 o
  -5  10  10       18.16       11.92      4.43 o
  -4  10  10        5.50        1.78      3.97 o
  -3  10  10       98.56       98.93      7.29 o
  -2  10  10        8.42        7.65      4.49 o
  -1  10  10       33.03       30.02      6.05 o
   0  10  10        0.03       -4.32      4.32 o
   1  10  10        9.32        0.49      4.83 o
   2  10  10        0.41       -3.63      4.90 o
   3  10  10       19.46       18.18      5.38 o
   4  10  10       12.50        4.49      4.90 o
   5  10  10        0.02       -3.98      5.21 o
   6  10  10        0.23       -7.81      8.53 o
 -11  11  10        0.29        3.60     10.79 o
 -10  11  10        0.26       -8.99      8.99 o
  -9  11  10       48.99       45.42     11.69 o
  -8  11  10        0.03        1.93      4.86 o
  -7  11  10       13.89        6.81      5.24 o
  -6  11  10        5.42       -2.17      4.14 o
  -5  11  10       67.40       77.81      6.29 o
  -4  11  10       15.22        3.70      4.28 o
  -3  11  10       36.21       42.72      8.54 o
  -2  11  10       29.49       21.95      6.02 o
  -1  11  10       14.23       17.88      5.49 o
   0  11  10        9.70       11.29      5.72 o
   1  11  10        6.67        8.74      5.57 o
   2  11  10        0.94        1.96      5.29 o
   3  11  10        4.64       10.84      6.24 o
   4  11  10        0.14       -5.62      5.62 o
   5  11  10        1.15       -3.11      5.47 o
 -10  12  10        3.30       -1.35      9.89 o
  -9  12  10       49.27       62.51     13.04 o
  -8  12  10        9.51       -3.37      6.07 o
  -7  12  10       63.39       87.14     13.49 o
  -6  12  10        7.10       12.37      5.41 o
  -5  12  10       28.47       22.65      6.07 o
  -4  12  10       16.15        8.54      7.20 o
  -3  12  10        0.07       -4.50      5.40 o
  -2  12  10       19.94       20.12      6.05 o
  -1  12  10        0.16        4.02      4.97 o
   0  12  10        3.87       -3.73      5.24 o
   1  12  10        0.51        5.70      5.82 o
   2  12  10       29.77       45.81     16.86 o
   3  12  10        0.18       -5.72      5.72 o
   4  12  10       12.12        5.01     10.12 o
  -9  13  10        2.96        8.54      9.44 o
  -8  13  10        5.15       -3.58      5.06 o
  -7  13  10        0.04       -4.92      4.92 o
  -6  13  10        7.63       20.24      8.54 o
  -5  13  10        0.00        3.15      7.20 o
  -4  13  10        2.32       -1.35      6.75 o
  -3  13  10        1.64        2.70      6.75 o
  -2  13  10       19.46       30.81      7.35 o
  -1  13  10        2.18       -4.93      5.29 o
   0  13  10        0.93        3.98      5.82 o
   1  13  10        5.98        2.46      9.22 o
   2  13  10        4.51        2.22      6.70 o
   3  13  10        0.13       -4.23      6.74 o
  -8  14  10       15.00       15.29      8.99 o
  -7  14  10        0.37       -1.80      7.20 o
  -6  14  10       12.58       21.14      8.99 o
  -5  14  10        0.15        1.35      6.75 o
  -4  14  10        6.30        4.95      8.09 o
  -3  14  10        3.12        3.60      7.65 o
  -2  14  10        3.93       10.12      7.87 o
  -1  14  10       21.95       18.55      7.23 o
   0  14  10       21.19       20.77      7.13 o
   1  14  10       15.21       31.93     13.94 o
  -2  15  10       10.03       12.14     10.79 o
  -1  15  10        6.37       18.89     12.14 o
   1 -18  11       60.56       59.81     14.39 o
   2 -18  11       19.83        4.95      8.99 o
   3 -18  11       28.73       17.99      9.89 o
   4 -18  11        0.27        3.60      7.65 o
   5 -18  11        3.17       -4.50      8.09 o
  -1 -17  11        8.41        0.90      9.89 o
   0 -17  11       29.57       35.98     11.69 o
   1 -17  11       28.99       28.78     11.69 o
   2 -17  11       10.39        3.60      8.09 o
   3 -17  11       87.48       75.10     13.49 o
   4 -17  11       24.99       25.18      8.99 o
   5 -17  11        1.10        5.85      7.65 o
   6 -17  11        1.86        2.70      7.65 o
   7 -17  11        3.03        5.40      8.54 o
  -3 -16  11        6.33       11.24     11.24 o
  -2 -16  11        0.55       -8.99      8.99 o
  -1 -16  11       28.86        5.85     10.34 o
   0 -16  11        4.13       -1.35      8.54 o
   1 -16  11       10.15        4.11      5.50 o
   2 -16  11        1.18       -2.41      5.18 o
   3 -16  11        3.15        4.29      5.18 o
   4 -16  11       20.54       19.79      8.99 o
   5 -16  11       26.58       29.68      9.89 o
   6 -16  11        0.35       -1.80      7.65 o
   7 -16  11        0.01       -0.58      6.40 o
   8 -16  11       25.69       39.54      8.73 o
   9 -16  11        0.10        6.30      8.99 o
  -4 -15  11       13.43       11.24     11.69 o
  -3 -15  11        0.84       -8.54      8.54 o
  -2 -15  11       79.48       85.90     15.29 o
  -1 -15  11        4.71       -4.95      8.54 o
   0 -15  11        0.37       -0.25      5.29 o
   1 -15  11        0.07       -1.54      4.64 o
   2 -15  11       52.17       57.68      7.55 o
   3 -15  11        2.89       -0.59      4.42 o
   4 -15  11        3.82       12.48      4.92 o
   5 -15  11       24.99       25.98      7.02 o
   6 -15  11        1.80        3.53      5.91 o
   7 -15  11        0.03       -5.03      5.03 o
   8 -15  11        1.35        1.23      6.25 o
   9 -15  11        0.84       -5.99      5.99 o
  10 -15  11        2.15       -4.50      8.09 o
  -5 -14  11        0.05       -7.68      9.22 o
  -4 -14  11        2.97       -8.32      8.49 o
  -3 -14  11        0.05       -0.08     11.47 o
  -2 -14  11       15.63       -2.63      6.99 o
  -1 -14  11       40.15       30.68      5.68 o
   0 -14  11      219.65      251.35     11.31 o
   1 -14  11      131.76      155.54      8.82 o
   2 -14  11        2.57        1.91      4.54 o
   3 -14  11        0.02        5.54      4.54 o
   4 -14  11       18.51       21.93      4.59 o
   5 -14  11       41.25       43.34      5.39 o
   6 -14  11       52.56       61.07      9.84 o
   7 -14  11        0.20        3.82      6.07 o
   8 -14  11        8.58        8.34      6.52 o
   9 -14  11        0.13        1.43      6.30 o
  10 -14  11       15.63       25.09      8.23 o
  -6 -13  11        6.64       17.44     10.69 o
  -5 -13  11        1.02       -7.98      7.98 o
  -4 -13  11        7.30        6.60      8.15 o
  -3 -13  11        2.78       12.86      5.47 o
  -2 -13  11       45.09       53.53      5.57 o
  -1 -13  11       10.35       12.76      3.63 o
   0 -13  11       12.37       11.95      5.59 o
   1 -13  11       36.24       34.68      5.08 o
   2 -13  11       50.97       56.58      5.62 o
   3 -13  11        0.01       -1.72      2.91 o
   4 -13  11        0.77        5.59      3.19 o
   5 -13  11        7.72        7.43      3.35 o
   6 -13  11        4.72        4.80      3.11 o
   7 -13  11       48.00       41.36      5.10 o
   8 -13  11        5.16        3.21      6.37 o
   9 -13  11        4.00       12.77      6.65 o
  10 -13  11        1.23       -2.88      8.77 o
  11 -13  11        0.49       11.63      7.65 o
  -7 -12  11        0.30        6.18      9.81 o
  -6 -12  11        0.64       -1.50      9.67 o
  -5 -12  11        0.98       -4.93      7.98 o
  -4 -12  11        1.78       -3.55     14.62 o
  -3 -12  11        0.46        2.26      3.79 o
  -2 -12  11       43.06       53.50      7.98 o
  -1 -12  11       76.62       71.83      4.99 o
   0 -12  11       42.60       46.05      4.82 o
   1 -12  11        3.01        0.76      2.37 o
   2 -12  11      189.21      192.79      8.26 o
   3 -12  11      209.57      222.92      6.80 o
   4 -12  11       67.43       56.46      4.54 o
   5 -12  11       29.43       30.85      5.39 o
   6 -12  11        2.38        3.06      2.83 o
   7 -12  11       16.51       11.77      3.85 o
   8 -12  11        1.20       10.44      3.28 o
   9 -12  11       12.48        9.21      6.40 o
  10 -12  11        4.18       -6.30      6.30 o
  11 -12  11        2.30        0.18      9.44 o
  -8 -11  11        1.51      -11.97     14.17 o
  -7 -11  11       13.62       11.26     11.02 o
  -6 -11  11        6.00        9.62      8.98 o
  -5 -11  11       16.76       13.20      8.86 o
  -4 -11  11       56.02       53.26      5.54 o
  -3 -11  11       20.97       21.94      4.37 o
  -2 -11  11       29.93       29.66      3.99 o
  -1 -11  11       15.97       16.01      3.35 o
   0 -11  11      101.97      108.14      5.24 o
   1 -11  11       33.87       24.90      5.28 o
   2 -11  11       22.71       20.56      3.07 o
   3 -11  11        0.46        0.08      2.39 o
   4 -11  11      511.06      513.09     11.40 o
   5 -11  11        2.69        4.52      2.96 o
   6 -11  11       31.60       29.00      3.76 o
   7 -11  11        1.99        0.72      3.38 o
   8 -11  11        0.19        1.29      2.93 o
   9 -11  11        1.37        1.01      2.77 o
  10 -11  11        2.76       15.96      6.81 o
  11 -11  11        2.50        7.45      6.30 o
  12 -11  11        0.07       -1.35      8.54 o
  -9 -10  11        8.78       24.65     11.77 o
  -8 -10  11       12.66        8.64     10.16 o
  -7 -10  11        1.73       -6.48      8.53 o
  -6 -10  11        1.00        3.69      8.23 o
  -5 -10  11       53.53       50.86      5.50 o
  -4 -10  11       68.63       90.92      5.31 o
  -3 -10  11        9.28        6.47      3.14 o
  -2 -10  11        9.35        4.04      2.56 o
  -1 -10  11        6.03        7.25      2.40 o
   0 -10  11        2.04       -0.13      2.45 o
   1 -10  11       45.72       47.79      3.89 o
   2 -10  11        2.39        1.00      2.15 o
   3 -10  11       24.77       25.86      3.02 o
   4 -10  11      220.31      227.43      6.52 o
   5 -10  11      549.83      540.15     10.45 o
   6 -10  11       16.38        4.88      2.62 o
   7 -10  11       20.79       14.45      3.28 o
   8 -10  11        0.22       -0.33      2.41 o
   9 -10  11       16.19       14.43      2.50 o
  10 -10  11        1.16        4.86      5.12 o
  11 -10  11        5.27        4.68      6.12 o
  12 -10  11        6.00        5.69      9.58 o
  -9  -9  11        0.92        2.39     10.69 o
  -8  -9  11       49.39       44.62     11.45 o
  -7  -9  11      103.16      117.84     13.18 o
  -6  -9  11        0.29       -3.37      5.32 o
  -5  -9  11        0.72       -2.02      2.98 o
  -4  -9  11        8.49        6.74      3.20 o
  -3  -9  11       12.71       13.60      2.68 o
  -2  -9  11      121.01      127.71      4.21 o
  -1  -9  11       96.78      100.51      3.76 o
   0  -9  11      149.34      159.62      5.13 o
   1  -9  11       31.03       36.10      3.23 o
   2  -9  11       44.71       39.80      3.38 o
   3  -9  11      136.08      143.75      5.09 o
   4  -9  11       66.69       69.04      3.72 o
   5  -9  11        1.54        1.24      1.96 o
   6  -9  11        0.20        1.90      2.16 o
   7  -9  11       28.63       20.33      3.06 o
   8  -9  11       10.16        9.29      4.17 o
   9  -9  11        0.06       -4.38      4.40 o
  10  -9  11        0.02        4.91      6.69 o
  11  -9  11       12.28        4.79      5.88 o
  12  -9  11        0.54        0.71      7.59 o
 -10  -8  11        1.59       -0.82     11.02 o
  -9  -8  11       17.88       -7.98      9.51 o
  -8  -8  11       37.99       12.14      9.71 o
  -7  -8  11       49.09       55.88     10.65 o
  -6  -8  11      110.77      113.15      5.72 o
  -5  -8  11       12.35       17.21      3.62 o
  -4  -8  11      280.26      290.61      7.17 o
  -3  -8  11       20.99        9.30      2.45 o
  -2  -8  11      105.60       95.28      4.88 o
  -1  -8  11      218.57      212.02      5.53 o
   0  -8  11      291.76      282.61      6.64 o
   1  -8  11      197.54      199.88      5.45 o
   2  -8  11      153.23      147.09      7.85 o
   3  -8  11       57.69       64.57      3.42 o
   4  -8  11       18.05       18.25      2.37 o
   5  -8  11       37.27       33.59      2.29 o
   6  -8  11       27.10       28.92      2.25 o
   7  -8  11        0.23       -1.31      2.15 o
   8  -8  11       29.88       32.96      4.21 o
   9  -8  11        6.09        8.88      4.99 o
  10  -8  11        2.86        6.64      4.85 o
  11  -8  11       10.94       34.44      7.03 o
  12  -8  11       13.02       20.91      7.15 o
 -10  -7  11        1.98       -0.62      9.98 o
  -9  -7  11       17.34        8.46      9.51 o
  -8  -7  11       11.11        9.72      8.96 o
  -7  -7  11        0.43       -1.59      4.22 o
  -6  -7  11       27.07       30.63      3.91 o
  -5  -7  11       59.31       80.65      4.25 o
  -4  -7  11       68.45       68.20      3.90 o
  -3  -7  11       96.16      102.59      4.30 o
  -2  -7  11        0.18       -1.36      1.36 o
  -1  -7  11        1.33       -1.80      1.80 o
   0  -7  11       37.97       38.54      2.14 o
   1  -7  11     1199.62     1250.12     13.85 o
   2  -7  11     1149.16     1140.53     14.07 o
   3  -7  11       22.07       21.56      1.53 o
   4  -7  11       17.78       15.12      1.49 o
   5  -7  11        7.12        0.95      1.90 o
   6  -7  11        0.17       -1.16      1.81 o
   7  -7  11        7.62        1.10      2.11 o
   8  -7  11        2.79        3.34      3.08 o
   9  -7  11        2.15       -2.56      2.91 o
  10  -7  11        1.33       -3.37      4.63 o
  11  -7  11        0.07        1.94      6.01 o
  12  -7  11        0.45       -1.94      7.45 o
 -11  -6  11        0.10      -10.48     10.48 o
 -10  -6  11        0.31        7.91      9.61 o
  -9  -6  11       12.84       -0.14      8.31 o
  -8  -6  11        0.40        1.17      8.31 o
  -7  -6  11      203.69      209.60      9.67 o
  -6  -6  11        5.44        6.63      3.25 o
  -5  -6  11       38.67       55.26      3.79 o
  -4  -6  11       10.55        6.55      2.68 o
  -3  -6  11        0.52        1.68      1.88 o
  -2  -6  11        2.61        1.24      1.52 o
  -1  -6  11        0.25        0.85      1.21 o
   0  -6  11       47.58       38.69      2.00 o
   1  -6  11       70.72       77.22      2.53 o
   2  -6  11      153.04      166.82      3.21 o
   3  -6  11      160.54      165.59      3.12 o
   4  -6  11      388.91      389.79      4.90 o
   5  -6  11      115.95      114.49      3.37 o
   6  -6  11        1.12        2.83      1.40 o
   7  -6  11        0.00       -1.17      1.17 o
   8  -6  11        7.88        2.53      3.03 o
   9  -6  11       37.78       38.24      7.40 o
  10  -6  11        4.54        1.54      4.28 o
  11  -6  11        1.53        3.50      5.18 o
  12  -6  11        3.03        2.16      9.22 o
 -11  -5  11        3.89        2.70     16.64 o
 -10  -5  11        7.65       -0.91      8.86 o
  -9  -5  11        2.25        7.58      8.90 o
  -8  -5  11      161.40      155.88      6.60 o
  -7  -5  11        3.25        3.98      3.56 o
  -6  -5  11      338.73      321.57      6.74 o
[truncated: 242,946 more chars]
